# Supplementary material for: Molecular determinants of response to PD-L1 blockade across tumor types
Source: Nat Commun. 2021 Jun 25;12:3969. doi: 10.1038/s41467-021-24112-w (PMC8233428; doi:10.1038/s41467-021-24112-w)
Supplement: Supplementary file 3 — Supplementary Data 1 [file 41467_2021_24112_MOESM3_ESM.xlsx]

## Sheet: Sheet1
Supplementary Data 1 - Patient Characteristics (atezo monotherapy)
Indication	Combined	mUC	NSCLC	RCC
Sample count	366	208	81	77
Male gender (%)	275 (75.1)	162 (77.9)	56 (69.1)	57 (74.0)
Liver metastasis positivity, n(%)	97 (26.5)	59 (28.4)	15 (18.5)	23 (29.9)
PD-L1 positivity (IC or TC >= 1%), n(%)	259 (70.8)	154 (74.0)	57 (70.4)	48 (62.3)
Samples with WES, n(%)	246	144	50	52
TMB (muts/Mb), median (IQR)	16.3 (9.9)	17.7 (10.6)	15.5 (13.2)	10.9 (8.8)
ORR, CR/PR, n(%)	71 (19.4)	45 (21.6)	11 (13.6)	15 (19.5)
OS (months), median (IQR)	10.35 (15.2)	9.2 (16.0)	12.6 (13.1)
PFS (months), median (IQR)	2.8 (6.5)	2.1 (4.3)	2.8 (7.0)	5.5 (13.2)
