# Supplementary material for: Molecular determinants of response to PD-L1 blockade across tumor types
Source: Nat Commun. 2021 Jun 25;12:3969. doi: 10.1038/s41467-021-24112-w (PMC8233428; doi:10.1038/s41467-021-24112-w)
Supplement: Supplementary file 4 — Supplementary Data 2 [file 41467_2021_24112_MOESM4_ESM.xlsx]

## Sheet: Sheet1
Supplementary Data 2 - 58-gene signature with coefficients
Symbol	Coefficient
CASC17	10.8887
LOC101928075	9.34067
CPEB2_AS1	9.27871
LOC100996549	7.46837
LOC100506679	5.99871
LOC100505555	4.50644
LOC101927822	4.40591
QRFP	1.8491
MIR223	1.2239
AVP	1.22289
LOC100129434	1.03521
LINC00528	0.954763
LOC101927896	0.92841
MIR601	0.766504
LINC01704	0.342585
SNORA11E	0.331651
FAM72D	0.196945
LOC101928149	0.139544
LINC01002	0.129848
SGO1_AS1	0.0971064
CXorf56	0.0726641
ERCC4	0.070288
PLPBP	0.0506431
MRM2	0.048901
TMED2	0.0484681
HBE1	0.0439624
SENP2	0.0435428
IFNG	0.041489
ATP2A1_AS1	0.0346623
NOMO2	0.0285339
NCCRP1	0.02327
REXO5	0.0218842
RPA3	0.00968154
CXCL9	0.0075191
LINC00470	0.00484343
MED19	0.000923735
RNU5E_1	0.000833699
SLC18B1	-0.0138675
IGSF1	-0.0177472
DAPL1	-0.0197706
GOLGA6L3	-0.0207752
PJVK	-0.0276022
SPATA20	-0.0337918
MIR597	-0.0369564
CRLF1	-0.0402736
PLK3	-0.0430875
LOC101928419	-0.0467365
GYG2	-0.0475825
TDGF1	-0.0541969
LZTR1	-0.0816632
OBSCN	-0.083115
ZSWIM6	-0.0837003
FAM180A	-0.0906233
FAM135B	-0.165231
AGPAT4_IT1	-0.16543
ISLR2	-0.280498
LOXL1_AS1	-0.773952
PANO1	-0.925057
