# Supplementary material for: Molecular determinants of response to PD-L1 blockade across tumor types
Source: Nat Commun. 2021 Jun 25;12:3969. doi: 10.1038/s41467-021-24112-w (PMC8233428; doi:10.1038/s41467-021-24112-w)
Supplement: Supplementary file 5 — Supplementary Data 3 [file 41467_2021_24112_MOESM5_ESM.xlsx]

## Sheet: TableS4_PDL1_Correlates
Supplementary Data 3 - PD-L1 correlates from a linar model comparing PD-L1+ and PD-L1- tumors
ENTREZ_ID	SYMBOL	GENE_NAME	logFC	P.Value	adj.P.Val
GeneID:100293211	NA	NA	2.49917	4.88141e-11	1.52767e-08
GeneID:100423062	IGLL5	immunoglobulin lambda like polypeptide 5	2.28356	6.48667e-10	1.16728e-07
GeneID:3512	JCHAIN	joining chain of multimeric IgA and IgM	2.27489	3.87359e-13	3.98316e-10
GeneID:102725018	NA	NA	2.23106	5.23066e-10	9.90797e-08
GeneID:4283	CXCL9	C-X-C motif chemokine ligand 9	2.04756	2.707e-15	2.92274e-11
GeneID:3627	CXCL10	C-X-C motif chemokine ligand 10	1.90325	5.54665e-14	1.33083e-10
GeneID:10563	CXCL13	C-X-C motif chemokine ligand 13	1.85891	3.9173e-11	1.36436e-08
GeneID:102723407	LOC102723407	putative V-set and immunoglobulin domain-containing-like protein IGHV4OR15-8	1.8483	1.51641e-07	1.21279e-05
GeneID:115362	GBP5	guanylate binding protein 5	1.65612	3.58907e-16	7.75024e-12
GeneID:10537	UBD	ubiquitin D	1.59802	2.44614e-08	2.61494e-06
GeneID:915	CD3D	CD3d molecule	1.58926	1.74007e-14	6.2625e-11
GeneID:916	CD3E	CD3e molecule	1.56373	1.47225e-14	6.2625e-11
GeneID:973	CD79A	CD79a molecule	1.53903	3.96692e-08	3.79034e-06
GeneID:3620	IDO1	indoleamine 2,3-dioxygenase 1	1.52749	3.62155e-10	7.44798e-08
GeneID:51237	MZB1	marginal zone B and B1 cell specific protein	1.50696	1.55842e-09	2.38671e-07
GeneID:2003	ELK2AP	ELK2A, member of ETS oncogene family, pseudogene	1.45866	1.52429e-08	1.83885e-06
GeneID:952	CD38	CD38 molecule	1.45821	6.2851e-12	3.57159e-09
GeneID:3002	GZMB	granzyme B	1.45535	2.43571e-12	1.64365e-09
GeneID:6362	CCL18	C-C motif chemokine ligand 18	1.43474	4.59587e-09	6.40278e-07
GeneID:3001	GZMA	granzyme A	1.4343	5.4869e-15	3.94947e-11
GeneID:3003	GZMK	granzyme K	1.42474	1.15798e-12	9.26128e-10
GeneID:914	CD2	CD2 molecule	1.35428	2.17033e-13	2.75374e-10
GeneID:645784	ANKRD36BP2	ankyrin repeat domain 36B pseudogene 2	1.3521	1.59392e-07	1.27008e-05
GeneID:1043	CD52	CD52 molecule	1.33118	9.55237e-12	4.91128e-09
GeneID:3575	IL7R	interleukin 7 receptor	1.32649	2.53354e-11	9.8669e-09
GeneID:6352	CCL5	C-C motif chemokine ligand 5	1.31806	2.07613e-12	1.4944e-09
GeneID:6373	CXCL11	C-X-C motif chemokine ligand 11	1.31509	3.60212e-10	7.44798e-08
GeneID:939	CD27	CD27 molecule	1.31392	6.75776e-12	3.66365e-09
GeneID:3561	IL2RG	interleukin 2 receptor subunit gamma	1.30511	2.70666e-13	3.07619e-10
GeneID:29851	ICOS	inducible T-cell costimulator	1.2846	8.37149e-15	4.51935e-11
GeneID:925	CD8A	CD8a molecule	1.27299	4.04378e-11	1.37135e-08
GeneID:6363	CCL19	C-C motif chemokine ligand 19	1.27057	6.94255e-06	0.000335386
GeneID:917	CD3G	CD3g molecule	1.26645	1.24119e-12	9.57227e-10
GeneID:931	MS4A1	membrane spanning 4-domains A1	1.2624	3.20616e-05	0.00122538
GeneID:1493	CTLA4	cytotoxic T-lymphocyte associated protein 4	1.26056	4.07808e-14	1.25803e-10
GeneID:6351	CCL4	C-C motif chemokine ligand 4	1.25791	2.64128e-10	5.87999e-08
GeneID:5788	PTPRC	protein tyrosine phosphatase, receptor type C	1.25603	9.54112e-13	7.92427e-10
GeneID:6402	SELL	selectin L	1.25125	7.57371e-10	1.30837e-07
GeneID:1116	CHI3L1	chitinase 3 like 1	1.25113	6.3161e-06	0.000309977
GeneID:4069	LYZ	lysozyme	1.24645	1.8359e-08	2.13142e-06
GeneID:3702	ITK	IL2 inducible T-cell kinase	1.24411	1.04133e-11	5.11057e-09
GeneID:4321	MMP12	matrix metallopeptidase 12	1.24086	1.62878e-05	0.000688294
GeneID:597	BCL2A1	BCL2 related protein A1	1.23926	4.30818e-09	6.04096e-07
GeneID:27299	ADAMDEC1	ADAM like decysin 1	1.23632	1.63043e-08	1.93448e-06
GeneID:55423	SIRPG	signal regulatory protein gamma	1.22645	1.48307e-13	2.13502e-10
GeneID:4316	MMP7	matrix metallopeptidase 7	1.21906	0.000340252	0.00812766
GeneID:2214	FCGR3A	Fc fragment of IgG receptor IIIa	1.21492	7.06914e-11	2.09111e-08
GeneID:8530	CST7	cystatin F	1.18807	9.8368e-14	1.77013e-10
GeneID:5698	PSMB9	proteasome subunit beta 9	1.18642	5.87664e-13	5.5174e-10
GeneID:57823	SLAMF7	SLAM family member 7	1.18262	4.99374e-10	9.6281e-08
GeneID:2999	GZMH	granzyme H	1.17906	4.74714e-14	1.28137e-10
GeneID:5551	PRF1	perforin 1	1.17327	8.46417e-12	4.45793e-09
GeneID:712	C1QA	complement C1q A chain	1.17201	1.56282e-11	7.33642e-09
GeneID:3559	IL2RA	interleukin 2 receptor subunit alpha	1.16956	1.89909e-13	2.56306e-10
GeneID:26279	PLA2G2D	phospholipase A2 group IID	1.16819	1.44438e-09	2.27964e-07
GeneID:713	C1QB	complement C1q B chain	1.16723	2.20621e-11	9.04291e-09
GeneID:963	CD53	CD53 molecule	1.16698	3.54312e-12	2.2503e-09
GeneID:10870	HCST	hematopoietic cell signal transducer	1.16373	6.47436e-14	1.34216e-10
GeneID:6279	S100A8	S100 calcium binding protein A8	1.15602	0.00076331	0.0151869
GeneID:83416	FCRL5	Fc receptor like 5	1.15219	1.08189e-07	8.98548e-06
GeneID:8519	IFITM1	interferon induced transmembrane protein 1	1.15104	2.53208e-11	9.8669e-09
GeneID:5341	PLEK	pleckstrin	1.14394	3.65774e-12	2.25672e-09
GeneID:3683	ITGAL	integrin subunit alpha L	1.1421	2.05119e-11	8.685e-09
GeneID:54900	LAX1	lymphocyte transmembrane adaptor 1	1.13797	1.35755e-10	3.36952e-08
GeneID:1536	CYBB	cytochrome b-245 beta chain	1.13768	2.79049e-11	1.03893e-08
GeneID:9744	ACAP1	ArfGAP with coiled-coil, ankyrin repeat and PH domains 1	1.12124	1.25263e-10	3.14551e-08
GeneID:84636	GPR174	G protein-coupled receptor 174	1.12062	1.95453e-10	4.49001e-08
GeneID:962	CD48	CD48 molecule	1.11778	9.00116e-10	1.50675e-07
GeneID:4314	MMP3	matrix metallopeptidase 3	1.11673	6.07251e-05	0.00207484
GeneID:100509457	NA	NA	1.11667	2.48445e-05	0.000984388
GeneID:11262	SP140	SP140 nuclear body protein	1.10672	4.68e-09	6.4782e-07
GeneID:9595	CYTIP	cytohesin 1 interacting protein	1.10488	9.31616e-11	2.5355e-08
GeneID:114836	SLAMF6	SLAM family member 6	1.10474	6.92179e-11	2.07596e-08
GeneID:2533	FYB1	FYN binding protein 1	1.09532	1.20139e-10	3.08843e-08
GeneID:9447	AIM2	absent in melanoma 2	1.09443	5.01147e-07	3.45743e-05
GeneID:5880	RAC2	Rac family small GTPase 2	1.0937	7.58238e-13	6.82225e-10
GeneID:81030	ZBP1	Z-DNA binding protein 1	1.08756	4.0644e-11	1.37135e-08
GeneID:64092	SAMSN1	SAM domain, SH3 domain and nuclear localization signals 1	1.08305	4.73658e-12	2.76437e-09
GeneID:3429	IFI27	interferon alpha inducible protein 27	1.08082	1.98645e-05	0.000819128
GeneID:5996	RGS1	regulator of G protein signaling 1	1.07914	1.82508e-05	0.000759361
GeneID:4312	MMP1	matrix metallopeptidase 1	1.0762	0.00141437	0.0238237
GeneID:100506736	SLFN12L	schlafen family member 12 like	1.07268	1.94406e-11	8.56736e-09
GeneID:10437	IFI30	IFI30, lysosomal thiol reductase	1.07146	1.91062e-11	8.56736e-09
GeneID:10663	CXCR6	C-X-C motif chemokine receptor 6	1.06974	2.90228e-13	3.1336e-10
GeneID:6366	CCL21	C-C motif chemokine ligand 21	1.0677	0.000200232	0.0054183
GeneID:969	CD69	CD69 molecule	1.06537	3.65714e-08	3.55731e-06
GeneID:3689	ITGB2	integrin subunit beta 2	1.05586	8.06097e-11	2.32092e-08
GeneID:6288	SAA1	serum amyloid A1	1.05489	0.000861968	0.0165228
GeneID:1880	GPR183	G protein-coupled receptor 183	1.05193	1.78616e-07	1.41283e-05
GeneID:2633	GBP1	guanylate binding protein 1	1.05168	8.38896e-11	2.35089e-08
GeneID:6890	TAP1	transporter 1, ATP binding cassette subfamily B member	1.05141	6.83696e-14	1.34216e-10
GeneID:10578	GNLY	granulysin	1.04986	2.01383e-08	2.2532e-06
GeneID:4818	NKG7	natural killer cell granule protein 7	1.04707	1.39391e-13	2.13502e-10
GeneID:951	CD37	CD37 molecule	1.03671	7.09372e-09	9.47018e-07
GeneID:3820	KLRB1	killer cell lectin like receptor B1	1.03353	1.85899e-08	2.14668e-06
GeneID:1378	CR1	complement C3b/C4b receptor 1 (Knops blood group)	1.03301	5.51404e-09	7.50457e-07
GeneID:714	C1QC	complement C1q C chain	1.03165	3.09945e-10	6.62668e-08
GeneID:27074	LAMP3	lysosomal associated membrane protein 3	1.02931	7.46595e-10	1.30016e-07
GeneID:2207	FCER1G	Fc fragment of IgE receptor Ig	1.02793	1.70075e-10	4.03582e-08
GeneID:6504	SLAMF1	signaling lymphocytic activation molecule family member 1	1.02717	2.00594e-11	8.66326e-09
GeneID:26191	PTPN22	protein tyrosine phosphatase, non-receptor type 22	1.02515	7.4442e-11	2.1723e-08
GeneID:1233	CCR4	C-C motif chemokine receptor 4	1.02111	4.24694e-10	8.41361e-08
GeneID:94240	EPSTI1	epithelial stromal interaction 1	1.02062	1.80229e-09	2.74074e-07
GeneID:441168	CALHM6	calcium homeostasis modulator family member 6	1.0196	2.03268e-10	4.62038e-08
GeneID:29909	GPR171	G protein-coupled receptor 171	1.01643	7.8032e-10	1.32679e-07
GeneID:2124	EVI2B	ecotropic viral integration site 2B	1.01565	5.52573e-09	7.50457e-07
GeneID:313	AOAH	acyloxyacyl hydrolase	1.01473	1.78227e-10	4.13831e-08
GeneID:5552	SRGN	serglycin	1.01191	1.19071e-09	1.91883e-07
GeneID:3553	IL1B	interleukin 1 beta	1.01166	9.88284e-06	0.000458394
GeneID:11184	MAP4K1	mitogen-activated protein kinase kinase kinase kinase 1	1.00695	4.49658e-10	8.8272e-08
GeneID:3936	LCP1	lymphocyte cytosolic protein 1	1.00592	5.66943e-10	1.04637e-07
GeneID:919	CD247	CD247 molecule	1.00186	2.28453e-09	3.37891e-07
GeneID:1439	CSF2RB	colony stimulating factor 2 receptor beta common subunit	0.998976	8.29717e-11	2.35089e-08
GeneID:1794	DOCK2	dedicator of cytokinesis 2	0.996536	2.75395e-10	6.06825e-08
GeneID:64005	MYO1G	myosin IG	0.996234	9.51075e-11	2.5355e-08
GeneID:11151	CORO1A	coronin 1A	0.994959	1.74214e-10	4.0891e-08
GeneID:56833	SLAMF8	SLAM family member 8	0.989724	1.95431e-12	1.45522e-09
GeneID:6280	S100A9	S100 calcium binding protein A9	0.988201	0.000659652	0.0135404
GeneID:8685	MARCO	macrophage receptor with collagenous structure	0.986613	5.30814e-05	0.00186236
GeneID:6347	CCL2	C-C motif chemokine ligand 2	0.986176	4.9442e-07	3.43247e-05
GeneID:3587	IL10RA	interleukin 10 receptor subunit alpha	0.985551	1.11015e-09	1.80244e-07
GeneID:3718	JAK3	Janus kinase 3	0.980589	1.36977e-11	6.57308e-09
GeneID:3071	NCKAP1L	NCK associated protein 1 like	0.978409	9.94115e-10	1.62628e-07
GeneID:3394	IRF8	interferon regulatory factor 8	0.97799	2.59167e-08	2.71673e-06
GeneID:6404	SELPLG	selectin P ligand	0.976548	5.04579e-11	1.5514e-08
GeneID:6688	SPI1	Spi-1 proto-oncogene	0.974508	4.33135e-11	1.41714e-08
GeneID:9332	CD163	CD163 molecule	0.974495	3.64514e-08	3.55731e-06
GeneID:1890	TYMP	thymidine phosphorylase	0.973886	8.47702e-09	1.09612e-06
GeneID:1380	CR2	complement C3d receptor 2	0.972181	0.000245681	0.00628582
GeneID:3662	IRF4	interferon regulatory factor 4	0.972176	1.07498e-08	1.35749e-06
GeneID:3290	HSD11B1	hydroxysteroid 11-beta dehydrogenase 1	0.970467	7.27068e-07	4.78668e-05
GeneID:7138	TNNT1	troponin T1, slow skeletal type	0.970416	0.00315967	0.0416799
GeneID:149628	PYHIN1	pyrin and HIN domain family member 1	0.969958	6.59771e-10	1.17745e-07
GeneID:115361	GBP4	guanylate binding protein 4	0.968643	9.41501e-11	2.5355e-08
GeneID:80380	PDCD1LG2	programmed cell death 1 ligand 2	0.967273	2.2102e-12	1.53958e-09
GeneID:5265	SERPINA1	serpin family A member 1	0.965701	0.00104823	0.0192152
GeneID:330	BIRC3	baculoviral IAP repeat containing 3	0.965431	3.25697e-07	2.41687e-05
GeneID:4688	NCF2	neutrophil cytosolic factor 2	0.965127	5.10329e-10	9.75226e-08
GeneID:57817	HAMP	hepcidin antimicrobial peptide	0.963254	2.2417e-05	0.000903123
GeneID:29126	CD274	CD274 molecule	0.961287	1.53566e-09	2.36865e-07
GeneID:51411	BIN2	bridging integrator 2	0.961094	3.50604e-10	7.35043e-08
GeneID:5266	PI3	peptidase inhibitor 3	0.956448	0.011256	0.0950203
GeneID:1731	2020-09-01	septin 1	0.95466	1.71703e-08	2.01508e-06
GeneID:4050	LTB	lymphotoxin beta	0.953881	1.45792e-07	1.18168e-05
GeneID:11040	PIM2	Pim-2 proto-oncogene, serine/threonine kinase	0.953138	1.90739e-08	2.18508e-06
GeneID:3937	LCP2	lymphocyte cytosolic protein 2	0.949241	9.98977e-12	5.01672e-09
GeneID:6772	STAT1	signal transducer and activator of transcription 1	0.948571	1.25974e-13	2.09252e-10
GeneID:241	ALOX5AP	arachidonate 5-lipoxygenase activating protein	0.945459	6.3092e-08	5.56085e-06
GeneID:101060789	NA	NA	0.944305	2.21948e-11	9.04291e-09
GeneID:3560	IL2RB	interleukin 2 receptor subunit beta	0.941616	9.09769e-13	7.85822e-10
GeneID:3123	HLA-DRB1	major histocompatibility complex, class II, DR beta 1	0.938436	1.10889e-07	9.1745e-06
GeneID:2162	F13A1	coagulation factor XIII A chain	0.938286	2.98305e-07	2.26021e-05
GeneID:3932	LCK	LCK proto-oncogene, Src family tyrosine kinase	0.935888	1.34068e-09	2.14448e-07
GeneID:2357	FPR1	formyl peptide receptor 1	0.934381	4.0334e-08	3.83688e-06
GeneID:4318	MMP9	matrix metallopeptidase 9	0.933987	0.000550319	0.0118599
GeneID:723778	MIR650	microRNA 650	0.931995	6.02374e-05	0.00206144
GeneID:199	AIF1	allograft inflammatory factor 1	0.931704	4.84487e-11	1.52767e-08
GeneID:6036	RNASE2	ribonuclease A family member 2	0.931267	8.9839e-09	1.15475e-06
GeneID:2358	FPR2	formyl peptide receptor 2	0.931263	1.0842e-08	1.36117e-06
GeneID:930	CD19	CD19 molecule	0.929479	5.9593e-05	0.00204262
GeneID:80342	TRAF3IP3	TRAF3 interacting protein 3	0.928704	1.40291e-08	1.71155e-06
GeneID:27334	P2RY10	P2Y receptor family member 10	0.927883	4.02557e-10	8.09835e-08
GeneID:2359	FPR3	formyl peptide receptor 3	0.925519	3.04574e-10	6.62668e-08
GeneID:8302	KLRC4	killer cell lectin like receptor C4	0.922927	8.16489e-08	6.94145e-06
GeneID:11006	LILRB4	leukocyte immunoglobulin like receptor B4	0.922599	3.36153e-08	3.34903e-06
GeneID:7453	WARS	tryptophanyl-tRNA synthetase	0.922563	6.78642e-12	3.66365e-09
GeneID:3437	IFIT3	interferon induced protein with tetratricopeptide repeats 3	0.919544	2.96772e-08	3.05166e-06
GeneID:10261	IGSF6	immunoglobulin superfamily member 6	0.918974	3.50267e-09	5.00905e-07
GeneID:117289	TAGAP	T-cell activation RhoGTPase activating protein	0.917729	4.91093e-10	9.55374e-08
GeneID:974	CD79B	CD79b molecule	0.916741	7.74662e-06	0.00037091
GeneID:7305	TYROBP	TYRO protein tyrosine kinase binding protein	0.915856	2.09105e-08	2.3156e-06
GeneID:7454	WAS	Wiskott-Aldrich syndrome	0.911243	4.0503e-10	8.09835e-08
GeneID:50852	TRAT1	T-cell receptor associated transmembrane adaptor 1	0.911197	2.86812e-08	2.96336e-06
GeneID:695	BTK	Bruton tyrosine kinase	0.909457	2.58235e-08	2.71673e-06
GeneID:4332	MNDA	myeloid cell nuclear differentiation antigen	0.906243	5.56591e-10	1.03612e-07
GeneID:11326	VSIG4	V-set and immunoglobulin domain containing 4	0.904514	8.46089e-07	5.50314e-05
GeneID:972	CD74	CD74 molecule	0.902735	4.72033e-08	4.35602e-06
GeneID:718	C3	complement C3	0.899795	5.39773e-05	0.00188606
GeneID:114769	CARD16	caspase recruitment domain family member 16	0.896145	4.17193e-11	1.38598e-08
GeneID:7940	LST1	leukocyte specific transcript 1	0.895388	7.14594e-10	1.26021e-07
GeneID:3112	HLA-DOB	major histocompatibility complex, class II, DO beta	0.891054	2.46677e-06	0.000137998
GeneID:3594	IL12RB1	interleukin 12 receptor subunit beta 1	0.890613	3.32966e-11	1.19835e-08
GeneID:3134	HLA-F	major histocompatibility complex, class I, F	0.88712	1.37285e-07	1.12079e-05
GeneID:84166	NLRC5	NLR family CARD domain containing 5	0.882947	2.8678e-09	4.18427e-07
GeneID:716	C1S	complement C1s	0.882172	2.00641e-06	0.000116578
GeneID:5918	RARRES1	retinoic acid receptor responder 1	0.880836	0.00106397	0.0194132
GeneID:54440	SASH3	SAM and SH3 domain containing 3	0.880141	7.64276e-10	1.30982e-07
GeneID:120425	JAML	junction adhesion molecule like	0.878351	1.80046e-08	2.10158e-06
GeneID:10288	LILRB2	leukocyte immunoglobulin like receptor B2	0.877395	6.10554e-10	1.10792e-07
GeneID:729230	CCR2	C-C motif chemokine receptor 2	0.876779	1.84921e-09	2.79244e-07
GeneID:3119	HLA-DQB1	major histocompatibility complex, class II, DQ beta 1	0.875864	0.000522639	0.0114461
GeneID:10631	POSTN	periostin	0.874898	0.00240908	0.034867
GeneID:6503	SLA	Src like adaptor	0.874287	8.47154e-10	1.42918e-07
GeneID:717	C2	complement C2	0.873348	4.20667e-07	3.03809e-05
GeneID:3055	HCK	HCK proto-oncogene, Src family tyrosine kinase	0.872993	4.85727e-11	1.52767e-08
GeneID:608	TNFRSF17	TNF receptor superfamily member 17	0.871967	6.74172e-07	4.4794e-05
GeneID:7805	LAPTM5	lysosomal protein transmembrane 5	0.871631	1.50553e-09	2.33887e-07
GeneID:8638	OASL	2'-5'-oligoadenylate synthetase like	0.869816	2.37326e-08	2.57528e-06
GeneID:6775	STAT4	signal transducer and activator of transcription 4	0.869658	1.25273e-10	3.14551e-08
GeneID:2201	FBN2	fibrillin 2	0.86503	0.000534434	0.0116336
GeneID:3383	ICAM1	intercellular adhesion molecule 1	0.86493	1.95835e-07	1.5322e-05
GeneID:9235	IL32	interleukin 32	0.864363	3.18254e-07	2.37799e-05
GeneID:1234	CCR5	C-C motif chemokine receptor 5 (gene/pseudogene)	0.864029	2.29542e-13	2.75374e-10
GeneID:64333	ARHGAP9	Rho GTPase activating protein 9	0.863555	1.57573e-08	1.87991e-06
GeneID:1237	CCR8	C-C motif chemokine receptor 8	0.863268	4.73539e-12	2.76437e-09
GeneID:260436	FDCSP	follicular dendritic cell secreted protein	0.862761	0.00310594	0.0413245
GeneID:6423	SFRP2	secreted frizzled related protein 2	0.862048	0.0106864	0.0917546
GeneID:89790	SIGLEC10	sialic acid binding Ig like lectin 10	0.861233	4.28643e-08	4.0597e-06
GeneID:923	CD6	CD6 molecule	0.860817	4.47938e-08	4.1693e-06
GeneID:5920	RARRES3	retinoic acid receptor responder 3	0.858766	6.82002e-06	0.000330992
GeneID:366	AQP9	aquaporin 9	0.857666	2.67202e-06	0.000148711
GeneID:2209	FCGR1A	Fc fragment of IgG receptor Ia	0.857259	9.65223e-10	1.59107e-07
GeneID:102724424	NA	NA	0.856751	9.99054e-07	6.36389e-05
GeneID:3109	HLA-DMB	major histocompatibility complex, class II, DM beta	0.853756	3.11945e-08	3.19248e-06
GeneID:2919	CXCL1	C-X-C motif chemokine ligand 1	0.853035	0.000909862	0.0170848
GeneID:2212	FCGR2A	Fc fragment of IgG receptor IIa	0.852158	5.0342e-08	4.54847e-06
GeneID:2213	FCGR2B	Fc fragment of IgG receptor IIb	0.85171	3.86109e-08	3.70562e-06
GeneID:5730	PTGDS	prostaglandin D2 synthase	0.851186	0.000513122	0.0112835
GeneID:64231	MS4A6A	membrane spanning 4-domains A6A	0.847364	8.39229e-09	1.0917e-06
GeneID:79931	TNIP3	TNFAIP3 interacting protein 3	0.846515	2.73915e-12	1.7924e-09
GeneID:6348	CCL3	C-C motif chemokine ligand 3	0.844893	1.14169e-05	0.000508827
GeneID:9214	FCMR	Fc fragment of IgM receptor	0.843507	1.04108e-05	0.000475303
GeneID:256236	NAPSB	napsin B aspartic peptidase, pseudogene	0.842896	1.46046e-06	8.80926e-05
GeneID:4068	SH2D1A	SH2 domain containing 1A	0.842497	3.41748e-10	7.235e-08
GeneID:5778	PTPN7	protein tyrosine phosphatase, non-receptor type 7	0.839104	2.5588e-11	9.8669e-09
GeneID:10964	IFI44L	interferon induced protein 44 like	0.837378	4.06748e-05	0.00150399
GeneID:30835	CD209	CD209 molecule	0.836514	4.95939e-07	3.43247e-05
GeneID:374	AREG	amphiregulin	0.835934	0.00901256	0.0827173
GeneID:128346	C1orf162	chromosome 1 open reading frame 162	0.835921	9.38406e-08	7.85424e-06
GeneID:115352	FCRL3	Fc receptor like 3	0.833235	1.28878e-06	7.93755e-05
GeneID:5646	PRSS3	protease, serine 3	0.833171	0.00593588	0.0636126
GeneID:51311	TLR8	toll like receptor 8	0.8325	5.10092e-11	1.5514e-08
GeneID:929	CD14	CD14 molecule	0.826149	1.96746e-08	2.21849e-06
GeneID:219972	MPEG1	macrophage expressed 1	0.825867	1.27702e-08	1.57577e-06
GeneID:10125	RASGRP1	RAS guanyl releasing protein 1	0.824984	6.08557e-08	5.40789e-06
GeneID:941	CD80	CD80 molecule	0.824482	2.90764e-11	1.06419e-08
GeneID:23643	LY96	lymphocyte antigen 96	0.82244	2.79638e-07	2.14132e-05
GeneID:5588	PRKCQ	protein kinase C theta	0.820511	4.93486e-08	4.48597e-06
GeneID:3576	CXCL8	C-X-C motif chemokine ligand 8	0.820417	0.00369386	0.0467283
GeneID:7052	TGM2	transglutaminase 2	0.81866	3.64806e-05	0.00137241
GeneID:1117	CHI3L2	chitinase 3 like 2	0.818558	0.000106949	0.00323001
GeneID:10644	IGF2BP2	insulin like growth factor 2 mRNA binding protein 2	0.816734	0.000591584	0.0125239
GeneID:2350	FOLR2	folate receptor beta	0.816504	2.58676e-07	2.0021e-05
GeneID:57705	WDFY4	WDFY family member 4	0.815283	6.56244e-07	4.38729e-05
GeneID:7409	VAV1	vav guanine nucleotide exchange factor 1	0.813886	7.10461e-09	9.47018e-07
GeneID:3902	LAG3	lymphocyte activating 3	0.813041	3.77225e-09	5.35908e-07
GeneID:6357	CCL13	C-C motif chemokine ligand 13	0.812767	1.03314e-05	0.000475303
GeneID:27128	CYTH4	cytohesin 4	0.811955	3.08837e-09	4.44602e-07
GeneID:7535	ZAP70	zeta chain of T-cell receptor associated protein kinase 70	0.811281	6.55959e-08	5.73473e-06
GeneID:5579	PRKCB	protein kinase C beta	0.809732	3.24103e-08	3.27041e-06
GeneID:10673	TNFSF13B	TNF superfamily member 13b	0.807422	8.49167e-11	2.35089e-08
GeneID:920	CD4	CD4 molecule	0.807043	1.13961e-10	2.9649e-08
GeneID:10875	FGL2	fibrinogen like 2	0.806239	2.75439e-08	2.87335e-06
GeneID:10859	LILRB1	leukocyte immunoglobulin like receptor B1	0.804678	2.57926e-08	2.71673e-06
GeneID:8728	ADAM19	ADAM metallopeptidase domain 19	0.802847	8.0902e-08	6.90513e-06
GeneID:25939	SAMHD1	SAM and HD domain containing deoxynucleoside triphosphate triphosphohydrolase 1	0.802455	3.42007e-11	1.21071e-08
GeneID:3903	LAIR1	leukocyte associated immunoglobulin like receptor 1	0.800467	1.59705e-10	3.83186e-08
GeneID:55843	ARHGAP15	Rho GTPase activating protein 15	0.79936	5.2276e-07	3.5723e-05
GeneID:933	CD22	CD22 molecule	0.798668	0.000186641	0.00512198
GeneID:752	FMNL1	formin like 1	0.79854	1.97254e-08	2.21849e-06
GeneID:4599	MX1	MX dynamin like GTPase 1	0.798533	9.59386e-06	0.000450369
GeneID:5142	PDE4B	phosphodiesterase 4B	0.798489	1.46109e-07	1.18168e-05
GeneID:4542	MYO1F	myosin IF	0.796856	2.20117e-09	3.29455e-07
GeneID:219285	SAMD9L	sterile alpha motif domain containing 9 like	0.795599	1.20423e-07	9.88751e-06
GeneID:51338	MS4A4A	membrane spanning 4-domains A4A	0.794918	3.61041e-08	3.54378e-06
GeneID:684	BST2	bone marrow stromal cell antigen 2	0.794003	8.08977e-06	0.000386483
GeneID:341	APOC1	apolipoprotein C1	0.79316	6.3366e-05	0.00214808
GeneID:1118	CHIT1	chitinase 1	0.792644	0.00417952	0.0509904
GeneID:3125	HLA-DRB3	major histocompatibility complex, class II, DR beta 3	0.791462	9.49732e-05	0.00293398
GeneID:3659	IRF1	interferon regulatory factor 1	0.78745	3.07557e-10	6.62668e-08
GeneID:147138	TMC8	transmembrane channel like 8	0.786935	4.52645e-07	3.20473e-05
GeneID:118788	PIK3AP1	phosphoinositide-3-kinase adaptor protein 1	0.785986	1.28315e-06	7.93755e-05
GeneID:27063	ANKRD1	ankyrin repeat domain 1	0.784244	0.00372783	0.0470203
GeneID:640	BLK	BLK proto-oncogene, Src family tyrosine kinase	0.783189	0.00020318	0.00547067
GeneID:653361	NCF1	neutrophil cytosolic factor 1	0.781503	4.35846e-07	3.10616e-05
GeneID:3371	TNC	tenascin C	0.78103	0.000741698	0.0148988
GeneID:1436	CSF1R	colony stimulating factor 1 receptor	0.780736	7.90943e-08	6.79083e-06
GeneID:924	CD7	CD7 molecule	0.780314	1.4189e-10	3.48179e-08
GeneID:3569	IL6	interleukin 6	0.780153	0.000229711	0.005962
GeneID:9051	PSTPIP1	proline-serine-threonine phosphatase interacting protein 1	0.77993	3.42616e-08	3.39378e-06
GeneID:4837	NNMT	nicotinamide N-methyltransferase	0.779854	0.000310971	0.00759339
GeneID:348	APOE	apolipoprotein E	0.776844	0.000156314	0.00444136
GeneID:10154	PLXNC1	plexin C1	0.775048	1.0186e-07	8.49256e-06
GeneID:7412	VCAM1	vascular cell adhesion molecule 1	0.774979	2.96412e-05	0.00113892
GeneID:7941	PLA2G7	phospholipase A2 group VII	0.774194	3.27934e-05	0.00125113
GeneID:3135	HLA-G	major histocompatibility complex, class I, G	0.772109	0.00351583	0.0451641
GeneID:921	CD5	CD5 molecule	0.771485	1.37543e-07	1.12079e-05
GeneID:4064	CD180	CD180 molecule	0.771397	6.207e-07	4.16254e-05
GeneID:3595	IL12RB2	interleukin 12 receptor subunit beta 2	0.770009	0.000848141	0.0163964
GeneID:8294	HIST1H4I	histone cluster 1 H4 family member i	0.768265	2.27739e-05	0.000915789
GeneID:387357	THEMIS	thymocyte selection associated	0.768061	1.23383e-08	1.53122e-06
GeneID:639	PRDM1	PR/SET domain 1	0.76771	4.01613e-09	5.66826e-07
GeneID:64127	NOD2	nucleotide binding oligomerization domain containing 2	0.767693	1.06245e-06	6.728e-05
GeneID:715	C1R	complement C1r	0.765284	3.55979e-06	0.000188407
GeneID:353514	LILRA5	leukocyte immunoglobulin like receptor A5	0.765068	1.91248e-08	2.18508e-06
GeneID:23495	TNFRSF13B	TNF receptor superfamily member 13B	0.765047	5.19565e-06	0.000262752
GeneID:838	CASP5	caspase 5	0.764421	1.4579e-09	2.28129e-07
GeneID:10225	CD96	CD96 molecule	0.7644	3.53523e-06	0.000187567
GeneID:1520	CTSS	cathepsin S	0.763537	1.54799e-08	1.85707e-06
GeneID:83706	FERMT3	fermitin family member 3	0.763391	7.41625e-09	9.76504e-07
GeneID:3687	ITGAX	integrin subunit alpha X	0.760587	4.06715e-06	0.00021214
GeneID:719	C3AR1	complement C3a receptor 1	0.760123	5.86589e-08	5.23422e-06
GeneID:4063	LY9	lymphocyte antigen 9	0.759933	5.08502e-07	3.497e-05
GeneID:4261	CIITA	class II major histocompatibility complex transactivator	0.757698	1.60183e-05	0.000678234
GeneID:4502	MT2A	metallothionein 2A	0.756549	0.000904058	0.0170054
GeneID:1236	CCR7	C-C motif chemokine receptor 7	0.755677	4.33169e-05	0.0015854
GeneID:9046	DOK2	docking protein 2	0.753259	1.44629e-09	2.27964e-07
GeneID:387751	GVINP1	GTPase, very large interferon inducible pseudogene 1	0.751039	3.70066e-07	2.69064e-05
GeneID:4210	MEFV	MEFV, pyrin innate immunity regulator	0.750622	1.71141e-08	2.01508e-06
GeneID:834	CASP1	caspase 1	0.747915	2.44028e-08	2.61494e-06
GeneID:9452	ITM2A	integral membrane protein 2A	0.747074	3.58328e-06	0.000189187
GeneID:255231	MCOLN2	mucolipin 2	0.74611	7.64305e-09	1.00027e-06
GeneID:2123	EVI2A	ecotropic viral integration site 2A	0.746042	6.60464e-08	5.75083e-06
GeneID:3101	HK3	hexokinase 3	0.744848	5.46527e-07	3.71122e-05
GeneID:1521	CTSW	cathepsin W	0.744821	1.31797e-05	0.000573797
GeneID:26002	MOXD1	monooxygenase DBH like 1	0.744791	0.000879394	0.0167901
GeneID:10320	IKZF1	IKAROS family zinc finger 1	0.739702	1.28438e-08	1.57584e-06
GeneID:50943	FOXP3	forkhead box P3	0.738473	5.85415e-13	5.5174e-10
GeneID:4689	NCF4	neutrophil cytosolic factor 4	0.738082	3.58375e-08	3.53368e-06
GeneID:50615	IL21R	interleukin 21 receptor	0.73633	5.32479e-10	9.99857e-08
GeneID:1806	DPYD	dihydropyrimidine dehydrogenase	0.734965	9.72109e-07	6.21057e-05
GeneID:6916	TBXAS1	thromboxane A synthase 1	0.734237	4.82562e-08	4.41544e-06
GeneID:306	ANXA3	annexin A3	0.733733	0.00396312	0.049099
GeneID:567	B2M	beta-2-microglobulin	0.732406	1.44936e-10	3.51657e-08
GeneID:84419	C15orf48	chromosome 15 open reading frame 48	0.729493	0.00194023	0.0298201
GeneID:53347	UBASH3A	ubiquitin associated and SH3 domain containing A	0.729093	1.95894e-08	2.21849e-06
GeneID:11010	GLIPR1	GLI pathogenesis related 1	0.728831	4.62881e-08	4.28989e-06
GeneID:51191	HERC5	HECT and RLD domain containing E3 ubiquitin protein ligase 5	0.726891	2.07911e-06	0.000119613
GeneID:2215	FCGR3B	Fc fragment of IgG receptor IIIb	0.726879	6.62868e-05	0.00221579
GeneID:259307	IL4I1	interleukin 4 induced 1	0.725644	2.53924e-06	0.000141686
GeneID:6696	SPP1	secreted phosphoprotein 1	0.725471	0.00814975	0.0779401
GeneID:978	CDA	cytidine deaminase	0.72442	0.000579335	0.012301
GeneID:5133	PDCD1	programmed cell death 1	0.723483	2.70115e-11	1.02331e-08
GeneID:389643	NUGGC	nuclear GTPase, germinal center associated	0.723159	1.07441e-06	6.77651e-05
GeneID:55303	GIMAP4	GTPase, IMAP family member 4	0.722993	9.19529e-08	7.72619e-06
GeneID:8875	VNN2	vanin 2	0.721091	2.23989e-06	0.000127285
GeneID:9473	THEMIS2	thymocyte selection associated family member 2	0.720316	4.59688e-07	3.24396e-05
GeneID:971	CD72	CD72 molecule	0.719586	1.66744e-06	9.84665e-05
GeneID:154075	SAMD3	sterile alpha motif domain containing 3	0.719251	9.22944e-10	1.53308e-07
GeneID:147920	IGFL2	IGF like family member 2	0.718898	0.00176786	0.0278448
GeneID:629	CFB	complement factor B	0.717539	0.00187174	0.0290154
GeneID:7852	CXCR4	C-X-C motif chemokine receptor 4	0.711892	7.18014e-05	0.00235635
GeneID:115908	CTHRC1	collagen triple helix repeat containing 1	0.710564	0.00250895	0.0358908
GeneID:3434	IFIT1	interferon induced protein with tetratricopeptide repeats 1	0.710236	0.000157575	0.00446545
GeneID:54855	FAM46C	family with sequence similarity 46 member C	0.709827	5.03796e-05	0.00178344
GeneID:3676	ITGA4	integrin subunit alpha 4	0.709007	6.65038e-08	5.7674e-06
GeneID:7128	TNFAIP3	TNF alpha induced protein 3	0.708157	3.11866e-06	0.000168783
GeneID:942	CD86	CD86 molecule	0.707911	3.1871e-08	3.23109e-06
GeneID:1545	CYP1B1	cytochrome P450 family 1 subfamily B member 1	0.707183	0.0048395	0.0559145
GeneID:91543	RSAD2	radical S-adenosyl methionine domain containing 2	0.705493	2.55914e-05	0.00101213
GeneID:3682	ITGAE	integrin subunit alpha E	0.704946	2.14444e-10	4.82366e-08
GeneID:7045	TGFBI	transforming growth factor beta induced	0.704819	0.000643412	0.013321
GeneID:445347	TARP	TCR gamma alternate reading frame protein	0.704646	5.35141e-05	0.00187291
GeneID:710	SERPING1	serpin family G member 1	0.703231	7.87921e-05	0.0025319
GeneID:10561	IFI44	interferon induced protein 44	0.703095	0.000163498	0.0046091
GeneID:4939	OAS2	2'-5'-oligoadenylate synthetase 2	0.701864	1.6351e-06	9.70397e-05
GeneID:56938	ARNTL2	aryl hydrocarbon receptor nuclear translocator like 2	0.700446	6.23692e-06	0.000307489
GeneID:7273	TTN	titin	0.700359	0.00205692	0.0312577
GeneID:3433	IFIT2	interferon induced protein with tetratricopeptide repeats 2	0.70029	2.74326e-06	0.000152283
GeneID:9760	TOX	thymocyte selection associated high mobility group box	0.699314	1.48385e-06	8.92543e-05
GeneID:8320	EOMES	eomesodermin	0.697772	3.27003e-08	3.28433e-06
GeneID:168537	GIMAP7	GTPase, IMAP family member 7	0.697022	6.29137e-06	0.000309466
GeneID:6891	TAP2	transporter 2, ATP binding cassette subfamily B member	0.696401	3.78024e-10	7.701e-08
GeneID:4360	MRC1	mannose receptor C-type 1	0.695978	0.000219023	0.00577101
GeneID:9056	SLC7A7	solute carrier family 7 member 7	0.695107	4.13415e-05	0.00152603
GeneID:9023	CH25H	cholesterol 25-hydroxylase	0.695028	2.85374e-05	0.00110239
GeneID:8140	SLC7A5	solute carrier family 7 member 5	0.694221	8.2825e-05	0.00263794
GeneID:54209	TREM2	triggering receptor expressed on myeloid cells 2	0.694012	7.3462e-05	0.00239991
GeneID:960	CD44	CD44 molecule (Indian blood group)	0.693413	0.000110008	0.00329942
GeneID:64098	PARVG	parvin gamma	0.69323	2.08273e-06	0.000119613
GeneID:80008	TMEM156	transmembrane protein 156	0.692817	0.000107912	0.00325001
GeneID:80183	RUBCNL	RUN and cysteine rich domain containing beclin 1 interacting protein like	0.690371	5.49159e-06	0.000273869
GeneID:2537	IFI6	interferon alpha inducible protein 6	0.690054	0.00139541	0.0236147
GeneID:5294	PIK3CG	phosphatidylinositol-4,5-bisphosphate 3-kinase catalytic subunit gamma	0.688451	3.08956e-07	2.31757e-05
GeneID:54	ACP5	acid phosphatase 5, tartrate resistant	0.687787	8.87284e-06	0.000419256
GeneID:10410	IFITM3	interferon induced transmembrane protein 3	0.686315	4.69493e-07	3.29164e-05
GeneID:50856	CLEC4A	C-type lectin domain family 4 member A	0.683322	6.60234e-09	8.91068e-07
GeneID:8477	GPR65	G protein-coupled receptor 65	0.683009	1.4826e-08	1.79861e-06
GeneID:89857	KLHL6	kelch like family member 6	0.68268	6.94701e-07	4.58757e-05
GeneID:7980	TFPI2	tissue factor pathway inhibitor 2	0.68217	0.0107565	0.0920631
GeneID:1359	CPA3	carboxypeptidase A3	0.682108	0.002767	0.0384015
GeneID:6614	SIGLEC1	sialic acid binding Ig like lectin 1	0.681536	2.84527e-07	2.17105e-05
GeneID:165631	PARP15	poly(ADP-ribose) polymerase family member 15	0.68112	5.31265e-05	0.00186236
GeneID:8342	HIST1H2BM	histone cluster 1 H2B family member m	0.681111	0.000745155	0.0149543
GeneID:7076	TIMP1	TIMP metallopeptidase inhibitor 1	0.680888	1.25406e-05	0.000552655
GeneID:100996809	NA	NA	0.678866	0.000226134	0.00587621
GeneID:9945	GFPT2	glutamine-fructose-6-phosphate transaminase 2	0.676759	0.00154967	0.0255111
GeneID:79958	DENND1C	DENN domain containing 1C	0.676441	1.60112e-07	1.27113e-05
GeneID:2191	FAP	fibroblast activation protein alpha	0.67565	0.00292745	0.0398081
GeneID:26253	CLEC4E	C-type lectin domain family 4 member E	0.675081	5.22605e-06	0.000263671
GeneID:5329	PLAUR	plasminogen activator, urokinase receptor	0.674762	8.47275e-06	0.000402997
GeneID:9246	UBE2L6	ubiquitin conjugating enzyme E2 L6	0.671592	9.10841e-09	1.16383e-06
GeneID:54509	RHOF	ras homolog family member F, filopodia associated	0.67085	7.73811e-06	0.00037091
GeneID:51316	PLAC8	placenta specific 8	0.670812	0.0011737	0.0209289
GeneID:8091	HMGA2	high mobility group AT-hook 2	0.670494	0.00332293	0.0431741
GeneID:940	CD28	CD28 molecule	0.67043	2.85328e-08	2.9622e-06
GeneID:5293	PIK3CD	phosphatidylinositol-4,5-bisphosphate 3-kinase catalytic subunit delta	0.669954	1.35552e-06	8.24536e-05
GeneID:84034	EMILIN2	elastin microfibril interfacer 2	0.669862	1.50376e-07	1.20714e-05
GeneID:7850	IL1R2	interleukin 1 receptor type 2	0.669794	0.00402049	0.0496674
GeneID:9636	ISG15	ISG15 ubiquitin-like modifier	0.669185	0.000110415	0.00330693
GeneID:3120	HLA-DQB2	major histocompatibility complex, class II, DQ beta 2	0.667304	0.00179599	0.0281238
GeneID:2014	EMP3	epithelial membrane protein 3	0.666439	4.18464e-06	0.000217219
GeneID:356	FASLG	Fas ligand	0.664576	2.21223e-09	3.29455e-07
GeneID:3108	HLA-DMA	major histocompatibility complex, class II, DM alpha	0.664128	3.1991e-06	0.000172273
GeneID:5696	PSMB8	proteasome subunit beta 8	0.663851	2.94792e-09	4.27231e-07
GeneID:54739	XAF1	XIAP associated factor 1	0.663589	1.83443e-06	0.000107936
GeneID:8832	CD84	CD84 molecule	0.663142	2.35009e-08	2.56302e-06
GeneID:7456	WIPF1	WAS/WASL interacting protein family member 1	0.662797	4.76402e-07	3.32926e-05
GeneID:6039	RNASE6	ribonuclease A family member k6	0.662018	2.13029e-06	0.000121697
GeneID:959	CD40LG	CD40 ligand	0.660979	2.76475e-06	0.000153082
GeneID:79368	FCRL2	Fc receptor like 2	0.659304	0.000258151	0.00653518
GeneID:4481	MSR1	macrophage scavenger receptor 1	0.658701	3.61123e-05	0.0013633
GeneID:64926	RASAL3	RAS protein activator like 3	0.658333	5.18845e-07	3.55681e-05
GeneID:146722	CD300LF	CD300 molecule like family member f	0.65821	7.2853e-09	9.65146e-07
GeneID:10346	TRIM22	tripartite motif containing 22	0.657885	2.38216e-06	0.000134309
GeneID:3601	IL15RA	interleukin 15 receptor subunit alpha	0.657752	7.92483e-08	6.79083e-06
GeneID:1230	CCR1	C-C motif chemokine receptor 1	0.65729	3.36547e-08	3.34903e-06
GeneID:29785	CYP2S1	cytochrome P450 family 2 subfamily S member 1	0.656567	0.00122371	0.0215688
GeneID:100507463	PSMB8-AS1	PSMB8 antisense RNA 1 (head to head)	0.656157	9.15659e-07	5.91998e-05
GeneID:54518	APBB1IP	amyloid beta precursor protein binding family B member 1 interacting protein	0.655138	0.000221102	0.00578023
GeneID:10462	CLEC10A	C-type lectin domain containing 10A	0.653521	2.01369e-05	0.000828259
GeneID:55013	MCUB	mitochondrial calcium uniporter dominant negative beta subunit	0.653305	3.14897e-08	3.2075e-06
GeneID:3684	ITGAM	integrin subunit alpha M	0.650532	2.85073e-06	0.000157037
GeneID:9938	ARHGAP25	Rho GTPase activating protein 25	0.650407	3.09095e-07	2.31757e-05
GeneID:56253	CRTAM	cytotoxic and regulatory T-cell molecule	0.649966	6.05562e-10	1.10792e-07
GeneID:2219	FCN1	ficolin 1	0.6495	5.62815e-06	0.000280033
GeneID:100	ADA	adenosine deaminase	0.648312	5.98611e-06	0.000295799
GeneID:23526	ARHGAP45	Rho GTPase activating protein 45	0.647325	3.27914e-07	2.42499e-05
GeneID:1438	CSF2RA	colony stimulating factor 2 receptor alpha subunit	0.647177	1.04061e-05	0.000475303
GeneID:51284	TLR7	toll like receptor 7	0.646859	5.16028e-06	0.000261575
GeneID:64581	CLEC7A	C-type lectin domain containing 7A	0.646627	1.47924e-05	0.000631278
GeneID:10666	CD226	CD226 molecule	0.645323	3.76863e-08	3.63303e-06
GeneID:79168	LILRA6	leukocyte immunoglobulin like receptor A6	0.644583	2.66321e-05	0.00104373
GeneID:131450	CD200R1	CD200 receptor 1	0.642971	4.36464e-08	4.11572e-06
GeneID:3385	ICAM3	intercellular adhesion molecule 3	0.642028	1.49299e-07	1.20297e-05
GeneID:51200	CPA4	carboxypeptidase A4	0.640827	0.00409356	0.0503396
GeneID:9840	TESPA1	thymocyte expressed, positive selection associated 1	0.639994	9.50333e-07	6.08946e-05
GeneID:2331	FMOD	fibromodulin	0.639509	9.91427e-05	0.00303672
GeneID:9404	LPXN	leupaxin	0.639497	8.91472e-08	7.51971e-06
GeneID:9535	GMFG	glia maturation factor gamma	0.637886	4.35141e-07	3.10616e-05
GeneID:9976	CLEC2B	C-type lectin domain family 2 member B	0.637479	0.000592152	0.0125239
GeneID:1776	DNASE1L3	deoxyribonuclease 1 like 3	0.636862	0.00230317	0.0339256
GeneID:80833	APOL3	apolipoprotein L3	0.635497	2.18554e-08	2.39566e-06
GeneID:2672	GFI1	growth factor independent 1 transcriptional repressor	0.635367	7.1782e-10	1.26021e-07
GeneID:197358	NLRC3	NLR family CARD domain containing 3	0.633638	1.89596e-07	1.49421e-05
GeneID:9750	RIPOR2	RHO family interacting cell polarization regulator 2	0.633587	3.65522e-05	0.00137271
GeneID:374403	TBC1D10C	TBC1 domain family member 10C	0.630697	1.42679e-06	8.63026e-05
GeneID:51056	LAP3	leucine aminopeptidase 3	0.630527	1.64766e-11	7.57012e-09
GeneID:84868	HAVCR2	hepatitis A virus cellular receptor 2	0.628478	9.21169e-06	0.000434317
GeneID:9242	MSC	musculin	0.627984	2.82457e-05	0.00109308
GeneID:133418	EMB	embigin	0.627045	6.92146e-07	4.58472e-05
GeneID:9806	SPOCK2	SPARC/osteonectin, cwcv and kazal like domains proteoglycan 2	0.626244	1.14813e-05	0.000510137
GeneID:7133	TNFRSF1B	TNF receptor superfamily member 1B	0.626167	6.2774e-08	5.5555e-06
GeneID:8942	KYNU	kynureninase	0.625453	0.00386502	0.0481044
GeneID:270	AMPD1	adenosine monophosphate deaminase 1	0.625386	0.000636386	0.0132263
GeneID:28959	TMEM176B	transmembrane protein 176B	0.624867	0.00023625	0.00610237
GeneID:9263	STK17A	serine/threonine kinase 17a	0.624107	2.40256e-08	2.59404e-06
GeneID:388512	CLEC17A	C-type lectin domain containing 17A	0.620173	0.00116741	0.020834
GeneID:3128	HLA-DRB6	major histocompatibility complex, class II, DR beta 6 (pseudogene)	0.619496	0.000280529	0.00698702
GeneID:55601	DDX60	DExD/H-box helicase 60	0.618353	1.35476e-06	8.24536e-05
GeneID:51816	ADA2	adenosine deaminase 2	0.617698	7.38565e-06	0.000355202
GeneID:7096	TLR1	toll like receptor 1	0.617308	1.45439e-05	0.000625621
GeneID:8345	HIST1H2BH	histone cluster 1 H2B family member h	0.616861	0.00132686	0.0228354
GeneID:23213	SULF1	sulfatase 1	0.616117	0.00825781	0.0784232
GeneID:11309	SLCO2B1	solute carrier organic anion transporter family member 2B1	0.615476	2.43433e-06	0.000136537
GeneID:654817	NCF1C	neutrophil cytosolic factor 1C pseudogene	0.615014	8.65532e-06	0.000410776
GeneID:4277	MICB	MHC class I polypeptide-related sequence B	0.613065	4.98647e-06	0.00025336
GeneID:285025	CCDC141	coiled-coil domain containing 141	0.612956	5.29804e-06	0.000265443
GeneID:9437	NCR1	natural cytotoxicity triggering receptor 1	0.612358	8.67754e-07	5.62711e-05
GeneID:8900	CCNA1	cyclin A1	0.611865	0.00111596	0.0200985
GeneID:1240	CMKLR1	chemerin chemokine-like receptor 1	0.611643	4.86616e-09	6.69298e-07
GeneID:6999	TDO2	tryptophan 2,3-dioxygenase	0.610286	0.000211711	0.00563016
GeneID:23533	PIK3R5	phosphoinositide-3-kinase regulatory subunit 5	0.609573	2.78066e-07	2.13685e-05
GeneID:54809	SAMD9	sterile alpha motif domain containing 9	0.608316	0.000110011	0.00329942
GeneID:10659	CELF2	CUGBP Elav-like family member 2	0.607937	5.86726e-07	3.9593e-05
GeneID:131566	DCBLD2	discoidin, CUB and LCCL domain containing 2	0.606967	0.000244371	0.00627462
GeneID:26228	STAP1	signal transducing adaptor family member 1	0.606823	0.00017351	0.00480972
GeneID:10333	TLR6	toll like receptor 6	0.605713	1.04112e-05	0.000475303
GeneID:5272	SERPINB9	serpin family B member 9	0.605273	1.0446e-05	0.000475613
GeneID:3586	IL10	interleukin 10	0.604947	3.05275e-07	2.30493e-05
GeneID:58475	MS4A7	membrane spanning 4-domains A7	0.603485	2.91616e-06	0.000160233
GeneID:7097	TLR2	toll like receptor 2	0.602113	3.50798e-06	0.000186579
GeneID:8361	HIST1H4F	histone cluster 1 H4 family member f	0.601813	0.0022708	0.0335172
GeneID:29887	SNX10	sorting nexin 10	0.601487	1.14282e-05	0.000508827
GeneID:9103	FCGR2C	Fc fragment of IgG receptor IIc (gene/pseudogene)	0.601023	0.000764096	0.0151869
GeneID:6355	CCL8	C-C motif chemokine ligand 8	0.600318	4.17957e-05	0.00154002
GeneID:301	ANXA1	annexin A1	0.600205	0.00108965	0.0197232
GeneID:4753	NELL2	neural EGFL like 2	0.598737	0.00647742	0.0673764
GeneID:6374	CXCL5	C-X-C motif chemokine ligand 5	0.598542	0.00827072	0.0784356
GeneID:6480	ST6GAL1	ST6 beta-galactoside alpha-2,6-sialyltransferase 1	0.598521	0.000247716	0.0063229
GeneID:54210	TREM1	triggering receptor expressed on myeloid cells 1	0.596394	0.000802379	0.0157371
GeneID:29802	VPREB3	V-set pre-B cell surrogate light chain 3	0.596382	0.00076723	0.0152154
GeneID:145864	HAPLN3	hyaluronan and proteoglycan link protein 3	0.595959	1.33874e-06	8.18947e-05
GeneID:388325	SCIMP	SLP adaptor and CSK interacting membrane protein	0.595942	3.90189e-07	2.82743e-05
GeneID:9180	OSMR	oncostatin M receptor	0.594615	0.000466062	0.01044
GeneID:51393	TRPV2	transient receptor potential cation channel subfamily V member 2	0.594325	8.37862e-07	5.4661e-05
GeneID:8356	HIST1H3J	histone cluster 1 H3 family member j	0.594249	0.00216332	0.0324059
GeneID:114548	NLRP3	NLR family pyrin domain containing 3	0.592997	1.7281e-05	0.000723191
GeneID:3059	HCLS1	hematopoietic cell-specific Lyn substrate 1	0.592346	7.50242e-05	0.00243965
GeneID:3669	ISG20	interferon stimulated exonuclease gene 20	0.591634	1.94029e-06	0.00011324
GeneID:55619	DOCK10	dedicator of cytokinesis 10	0.591032	2.45739e-05	0.000975456
GeneID:911	CD1C	CD1c molecule	0.590069	0.000477146	0.0106551
GeneID:11314	CD300A	CD300a molecule	0.589934	7.39527e-08	6.38774e-06
GeneID:26157	GIMAP2	GTPase, IMAP family member 2	0.588954	1.07638e-06	6.77651e-05
GeneID:5330	PLCB2	phospholipase C beta 2	0.588628	6.68932e-06	0.000326808
GeneID:6403	SELP	selectin P	0.587511	0.000609199	0.0128217
GeneID:26585	GREM1	gremlin 1, DAN family BMP antagonist	0.586163	0.00300541	0.0404354
GeneID:2920	CXCL2	C-X-C motif chemokine ligand 2	0.585557	0.00243834	0.0351023
GeneID:3105	HLA-A	major histocompatibility complex, class I, A	0.585504	4.5401e-05	0.00164495
GeneID:7903	ST8SIA4	ST8 alpha-N-acetyl-neuraminide alpha-2,8-sialyltransferase 4	0.581078	3.40401e-07	2.50021e-05
GeneID:3136	HLA-H	major histocompatibility complex, class I, H (pseudogene)	0.580453	0.000448394	0.0101708
GeneID:146206	CARMIL2	capping protein regulator and myosin 1 linker 2	0.579999	4.67813e-05	0.00167806
GeneID:6398	SECTM1	secreted and transmembrane 1	0.576922	1.22278e-05	0.000539976
GeneID:8792	TNFRSF11A	TNF receptor superfamily member 11a	0.576654	3.79214e-05	0.00140942
GeneID:9833	MELK	maternal embryonic leucine zipper kinase	0.576025	7.50289e-05	0.00243965
GeneID:6581	SLC22A3	solute carrier family 22 member 3	0.575518	0.00750569	0.073907
GeneID:79827	CLMP	CXADR like membrane protein	0.575456	0.00167594	0.0268873
GeneID:9450	LY86	lymphocyte antigen 86	0.575164	2.64794e-05	0.00103963
GeneID:1474	CST6	cystatin E/M	0.574936	0.0112457	0.0949854
GeneID:54757	FAM20A	FAM20A, golgi associated secretory pathway pseudokinase	0.573821	0.000852706	0.0164552
GeneID:7277	TUBA4A	tubulin alpha 4a	0.5732	0.000213847	0.00567298
GeneID:6648	SOD2	superoxide dismutase 2	0.57243	4.67065e-05	0.00167806
GeneID:10581	IFITM2	interferon induced transmembrane protein 2	0.570796	4.69575e-05	0.00168159
GeneID:7035	TFPI	tissue factor pathway inhibitor	0.570758	0.00100591	0.0185654
GeneID:1075	CTSC	cathepsin C	0.570706	1.4283e-05	0.000616853
GeneID:2322	FLT3	fms related tyrosine kinase 3	0.570391	2.73832e-05	0.00106735
GeneID:152789	JAKMIP1	janus kinase and microtubule interacting protein 1	0.570004	2.02727e-08	2.25654e-06
GeneID:9232	PTTG1	pituitary tumor-transforming 1	0.569739	2.57884e-05	0.0010162
GeneID:150372	NFAM1	NFAT activating protein with ITAM motif 1	0.568386	2.56165e-08	2.71673e-06
GeneID:3552	IL1A	interleukin 1 alpha	0.568226	0.00605806	0.0642524
GeneID:2681	GGTA1P	glycoprotein, alpha-galactosyltransferase 1 pseudogene	0.568032	3.03995e-06	0.000165769
GeneID:9466	IL27RA	interleukin 27 receptor subunit alpha	0.568008	8.25794e-07	5.40369e-05
GeneID:1379	CR1L	complement C3b/C4b receptor 1 like	0.56711	6.44225e-05	0.00217026
GeneID:5396	PRRX1	paired related homeobox 1	0.566033	0.00345987	0.0446311
GeneID:6285	S100B	S100 calcium binding protein B	0.564197	5.44998e-05	0.00189442
GeneID:4973	OLR1	oxidized low density lipoprotein receptor 1	0.564067	0.0110524	0.0938516
GeneID:3965	LGALS9	galectin 9	0.563806	8.0449e-05	0.0025813
GeneID:151888	BTLA	B and T lymphocyte associated	0.563787	1.29021e-06	7.93755e-05
GeneID:729737	LOC729737	uncharacterized LOC729737	0.563367	0.00168248	0.0269511
GeneID:84959	UBASH3B	ubiquitin associated and SH3 domain containing B	0.561173	1.09862e-05	0.000494902
GeneID:3738	KCNA3	potassium voltage-gated channel subfamily A member 3	0.560905	2.5397e-07	1.97275e-05
GeneID:60489	APOBEC3G	apolipoprotein B mRNA editing enzyme catalytic subunit 3G	0.560751	1.33631e-05	0.00058061
GeneID:2811	GP1BA	glycoprotein Ib platelet alpha subunit	0.560623	0.00518439	0.0584299
GeneID:197135	PATL2	PAT1 homolog 2	0.558734	1.30136e-05	0.000567709
GeneID:2015	ADGRE1	adhesion G protein-coupled receptor E1	0.557208	2.41417e-07	1.882e-05
GeneID:5031	P2RY6	pyrimidinergic receptor P2Y6	0.557109	8.23618e-05	0.00262706
GeneID:64135	IFIH1	interferon induced with helicase C domain 1	0.555049	1.51282e-06	9.07441e-05
GeneID:9120	SLC16A6	solute carrier family 16 member 6	0.553629	2.42831e-06	0.000136537
GeneID:4605	MYBL2	MYB proto-oncogene like 2	0.552847	0.000519747	0.0113943
GeneID:8355	HIST1H3G	histone cluster 1 H3 family member g	0.552063	0.00581641	0.0627684
GeneID:720	C4A	complement C4A (Rodgers blood group)	0.552022	0.00964555	0.0866054
GeneID:8968	HIST1H3F	histone cluster 1 H3 family member f	0.551188	0.00456858	0.0536539
GeneID:388372	CCL4L1	C-C motif chemokine ligand 4 like 1	0.55084	4.421e-07	3.14037e-05
GeneID:8600	TNFSF11	TNF superfamily member 11	0.549961	0.00286806	0.0392229
GeneID:80830	APOL6	apolipoprotein L6	0.549913	4.76265e-08	4.37637e-06
GeneID:4067	LYN	LYN proto-oncogene, Src family tyrosine kinase	0.548676	1.16928e-06	7.33995e-05
GeneID:6241	RRM2	ribonucleotide reductase regulatory subunit M2	0.548667	7.51306e-05	0.00243965
GeneID:9388	LIPG	lipase G, endothelial type	0.547542	0.00233421	0.0342173
GeneID:8807	IL18RAP	interleukin 18 receptor accessory protein	0.546723	2.32922e-06	0.000132014
GeneID:440068	CARD17	caspase recruitment domain family member 17	0.546333	7.21459e-05	0.00236406
GeneID:231	AKR1B1	aldo-keto reductase family 1 member B	0.546009	0.00242093	0.0349683
GeneID:84941	HSH2D	hematopoietic SH2 domain containing	0.545026	9.26009e-05	0.00287716
GeneID:2268	FGR	FGR proto-oncogene, Src family tyrosine kinase	0.544993	1.02307e-05	0.000472053
GeneID:3606	IL18	interleukin 18	0.544412	8.76043e-05	0.00275361
GeneID:23157	2020-09-06	septin 6	0.543875	7.16543e-06	0.00034538
GeneID:100506115	SMIM25	small integral membrane protein 25	0.543016	2.18826e-05	0.000886555
GeneID:89858	SIGLEC12	sialic acid binding Ig like lectin 12 (gene/pseudogene)	0.542507	4.54905e-05	0.00164543
GeneID:814	CAMK4	calcium/calmodulin dependent protein kinase IV	0.54241	4.36761e-05	0.00159584
GeneID:84174	SLA2	Src like adaptor 2	0.542135	2.12749e-08	2.34393e-06
GeneID:29933	GPR132	G protein-coupled receptor 132	0.5417	4.41505e-08	4.14516e-06
GeneID:115350	FCRL1	Fc receptor like 1	0.541615	0.00234094	0.0342481
GeneID:128312	HIST3H2BB	histone cluster 3 H2B family member b	0.540768	0.00139982	0.0236524
GeneID:5366	PMAIP1	phorbol-12-myristate-13-acetate-induced protein 1	0.540238	2.70995e-05	0.00106012
GeneID:283316	CD163L1	CD163 molecule like 1	0.540096	9.07078e-05	0.00283055
GeneID:11118	BTN3A2	butyrophilin subfamily 3 member A2	0.539705	1.93425e-05	0.000800159
GeneID:10326	SIRPB1	signal regulatory protein beta 1	0.539292	8.18487e-05	0.00261456
GeneID:4053	LTBP2	latent transforming growth factor beta binding protein 2	0.538677	0.000885098	0.0168543
GeneID:201633	TIGIT	T-cell immunoreceptor with Ig and ITIM domains	0.537341	1.06712e-08	1.3555e-06
GeneID:84329	HVCN1	hydrogen voltage gated channel 1	0.537227	2.16552e-05	0.00087899
GeneID:29108	PYCARD	PYD and CARD domain containing	0.536933	1.63575e-06	9.70397e-05
GeneID:2650	GCNT1	glucosaminyl (N-acetyl) transferase 1, core 2	0.53637	0.000201171	0.0054301
GeneID:152007	GLIPR2	GLI pathogenesis related 2	0.535541	3.09593e-06	0.000167974
GeneID:64407	RGS18	regulator of G protein signaling 18	0.535286	5.91089e-06	0.000293425
GeneID:4907	NT5E	5'-nucleotidase ecto	0.534528	0.00598354	0.0639646
GeneID:3603	IL16	interleukin 16	0.534423	9.57129e-05	0.00294496
GeneID:3671	ISLR	immunoglobulin superfamily containing leucine rich repeat	0.533406	0.00253849	0.0361346
GeneID:1734	DIO2	iodothyronine deiodinase 2	0.532523	0.000824863	0.0160614
GeneID:3604	TNFRSF9	TNF receptor superfamily member 9	0.532424	4.94424e-08	4.48597e-06
GeneID:54504	CPVL	carboxypeptidase, vitellogenic like	0.531561	0.000896196	0.0169545
GeneID:3824	KLRD1	killer cell lectin like receptor D1	0.53108	1.0132e-06	6.43503e-05
GeneID:6507	SLC1A3	solute carrier family 1 member 3	0.531042	0.00106237	0.0194085
GeneID:51296	SLC15A3	solute carrier family 15 member 3	0.530743	2.79423e-05	0.00108328
GeneID:50515	CHST11	carbohydrate sulfotransferase 11	0.529974	6.55415e-05	0.00219768
GeneID:7130	TNFAIP6	TNF alpha induced protein 6	0.529807	0.00817402	0.0779981
GeneID:4478	MSN	moesin	0.529762	2.75854e-05	0.00107137
GeneID:400759	GBP1P1	guanylate binding protein 1 pseudogene 1	0.528981	8.91685e-05	0.00279464
GeneID:1630	DCC	DCC netrin 1 receptor	0.52898	7.06677e-05	0.00233333
GeneID:10384	BTN3A3	butyrophilin subfamily 3 member A3	0.527407	2.09258e-05	0.000855818
GeneID:150365	MEI1	meiotic double-stranded break formation protein 1	0.527225	0.000100549	0.00307107
GeneID:5023	P2RX1	purinergic receptor P2X 1	0.526954	0.001034	0.0190189
GeneID:30011	SH3KBP1	SH3 domain containing kinase binding protein 1	0.526091	2.4093e-05	0.000962316
GeneID:2199	FBLN2	fibulin 2	0.525763	0.00279317	0.0385158
GeneID:53831	GPR84	G protein-coupled receptor 84	0.52458	9.47324e-07	6.08825e-05
GeneID:8348	HIST1H2BO	histone cluster 1 H2B family member o	0.524215	0.000269505	0.00675922
GeneID:199675	MCEMP1	mast cell expressed membrane protein 1	0.523955	0.00178246	0.0280134
GeneID:3082	HGF	hepatocyte growth factor	0.523809	0.009934	0.0881688
GeneID:100132417	FCGR1CP	Fc fragment of IgG receptor Ic, pseudogene	0.522872	6.29434e-05	0.00214001
GeneID:102724850	LOC102724850	uncharacterized LOC102724850	0.522768	4.43932e-06	0.000229337
GeneID:3107	HLA-C	major histocompatibility complex, class I, C	0.522085	0.000384163	0.00898766
GeneID:991	CDC20	cell division cycle 20	0.521707	0.000495397	0.0109494
GeneID:23406	COTL1	coactosin like F-actin binding protein 1	0.520534	2.94763e-06	0.000161551
GeneID:51176	LEF1	lymphoid enhancer binding factor 1	0.51975	0.000117956	0.00349695
GeneID:221472	FGD2	FYVE, RhoGEF and PH domain containing 2	0.517963	2.56662e-05	0.00101323
GeneID:5027	P2RX7	purinergic receptor P2X 7	0.517807	2.19746e-05	0.000886953
GeneID:3428	IFI16	interferon gamma inducible protein 16	0.517753	0.000373239	0.00876056
GeneID:1508	CTSB	cathepsin B	0.517204	1.70871e-05	0.000718705
GeneID:976	ADGRE5	adhesion G protein-coupled receptor E5	0.517183	1.58523e-06	9.45622e-05
GeneID:3084	NRG1	neuregulin 1	0.51707	0.00973031	0.0870867
GeneID:6289	SAA2	serum amyloid A2	0.517029	0.0028753	0.0392783
GeneID:79713	IGFLR1	IGF like family receptor 1	0.516996	1.11866e-07	9.21998e-06
GeneID:133396	IL31RA	interleukin 31 receptor A	0.516887	0.00131978	0.0227813
GeneID:169044	COL22A1	collagen type XXII alpha 1 chain	0.516726	0.00471125	0.0548731
GeneID:51365	PLA1A	phospholipase A1 member A	0.515682	0.0103475	0.0899172
GeneID:6001	RGS10	regulator of G protein signaling 10	0.515168	1.91129e-05	0.000792178
GeneID:958	CD40	CD40 molecule	0.513318	0.000298172	0.00734496
GeneID:1959	EGR2	early growth response 2	0.513312	0.00660079	0.0683633
GeneID:27180	SIGLEC9	sialic acid binding Ig like lectin 9	0.513026	4.13003e-06	0.000214901
GeneID:9363	RAB33A	RAB33A, member RAS oncogene family	0.510937	1.03829e-05	0.000475303
GeneID:27071	DAPP1	dual adaptor of phosphotyrosine and 3-phosphoinositides 1	0.510711	4.61363e-05	0.00166322
GeneID:2810	SFN	stratifin	0.509344	0.011793	0.0977947
GeneID:53827	FXYD5	FXYD domain containing ion transport regulator 5	0.508762	8.44032e-05	0.0026803
GeneID:3159	HMGA1	high mobility group AT-hook 1	0.508496	0.000314382	0.007645
GeneID:57476	GRAMD1B	GRAM domain containing 1B	0.508209	1.28253e-05	0.000561336
GeneID:257106	ARHGAP30	Rho GTPase activating protein 30	0.508165	0.00016911	0.00473027
GeneID:645432	ARRDC5	arrestin domain containing 5	0.507174	0.000487519	0.0108196
GeneID:5721	PSME2	proteasome activator subunit 2	0.506784	1.132e-10	2.9649e-08
GeneID:968	CD68	CD68 molecule	0.506421	2.19596e-05	0.000886953
GeneID:53829	P2RY13	purinergic receptor P2Y13	0.50634	3.92723e-06	0.000206337
GeneID:55790	CSGALNACT1	chondroitin sulfate N-acetylgalactosaminyltransferase 1	0.506102	0.000407286	0.0093963
GeneID:3007	HIST1H1D	histone cluster 1 H1 family member d	0.506091	0.000325754	0.00787611
GeneID:9997	SCO2	SCO2, cytochrome c oxidase assembly protein	0.505781	1.71718e-05	0.000720017
GeneID:27036	SIGLEC7	sialic acid binding Ig like lectin 7	0.505572	3.33958e-06	0.000178945
GeneID:646396	REREP3	arginine-glutamic acid dipeptide repeats pseudogene 3	0.504689	0.00456013	0.0536539
GeneID:129607	CMPK2	cytidine/uridine monophosphate kinase 2	0.504139	0.000204199	0.00548441
GeneID:3458	IFNG	interferon gamma	0.502844	1.21491e-08	1.51646e-06
GeneID:9021	SOCS3	suppressor of cytokine signaling 3	0.501787	0.00100101	0.0184983
GeneID:27240	SIT1	signaling threshold regulating transmembrane adaptor 1	0.501446	4.85392e-07	3.38115e-05
GeneID:10538	BATF	basic leucine zipper ATF-like transcription factor	0.501073	0.00038694	0.00903306
GeneID:58484	NLRC4	NLR family CARD domain containing 4	0.501001	2.92816e-07	2.22644e-05
GeneID:10800	CYSLTR1	cysteinyl leukotriene receptor 1	0.500607	1.0634e-05	0.000481408
GeneID:29940	DSE	dermatan sulfate epimerase	0.500115	8.34583e-05	0.00265419
GeneID:64805	P2RY12	purinergic receptor P2Y12	0.50011	2.14447e-05	0.000872086
GeneID:2532	ACKR1	atypical chemokine receptor 1 (Duffy blood group)	0.499975	0.00984633	0.0875347
GeneID:1396	CRIP1	cysteine rich protein 1	0.499631	0.00232777	0.0341945
GeneID:83666	PARP9	poly(ADP-ribose) polymerase family member 9	0.49962	2.35272e-06	0.000132996
GeneID:26799	SNORD50A	small nucleolar RNA, C/D box 50A	0.499545	0.00625562	0.0657342
GeneID:3949	LDLR	low density lipoprotein receptor	0.49909	0.00234895	0.0343188
GeneID:57105	CYSLTR2	cysteinyl leukotriene receptor 2	0.498512	0.00104453	0.0191637
GeneID:9133	CCNB2	cyclin B2	0.498371	0.000219386	0.00577101
GeneID:58472	SQOR	sulfide quinone oxidoreductase	0.498213	9.27668e-07	5.97972e-05
GeneID:399	RHOH	ras homolog family member H	0.497879	7.48979e-07	4.91594e-05
GeneID:225	ABCD2	ATP binding cassette subfamily D member 2	0.497203	1.39706e-06	8.47418e-05
GeneID:5328	PLAU	plasminogen activator, urokinase	0.496939	0.00604546	0.0642444
GeneID:203100	HTRA4	HtrA serine peptidase 4	0.496777	0.00011217	0.00335486
GeneID:3988	LIPA	lipase A, lysosomal acid type	0.496698	3.07956e-05	0.00118117
GeneID:8784	TNFRSF18	TNF receptor superfamily member 18	0.496661	5.91707e-07	3.98047e-05
GeneID:5873	RAB27A	RAB27A, member RAS oncogene family	0.496592	3.38473e-07	2.49454e-05
GeneID:864	RUNX3	runt related transcription factor 3	0.496384	2.72582e-07	2.10219e-05
GeneID:3695	ITGB7	integrin subunit beta 7	0.495613	0.000289025	0.0071691
GeneID:26112	CCDC69	coiled-coil domain containing 69	0.495496	0.000210378	0.00560853
GeneID:10135	NAMPT	nicotinamide phosphoribosyltransferase	0.495354	0.000302399	0.00742891
GeneID:9787	DLGAP5	DLG associated protein 5	0.495162	0.000237595	0.00612247
GeneID:10788	IQGAP2	IQ motif containing GTPase activating protein 2	0.49455	0.000457789	0.0103081
GeneID:55008	HERC6	HECT and RLD domain containing E3 ubiquitin protein ligase family member 6	0.494207	0.000274459	0.00685957
GeneID:1718	DHCR24	24-dehydrocholesterol reductase	0.493982	0.00313905	0.0415217
GeneID:2857	GPR34	G protein-coupled receptor 34	0.493766	8.12037e-05	0.0025978
GeneID:139818	DOCK11	dedicator of cytokinesis 11	0.493416	0.000638429	0.013256
GeneID:3431	SP110	SP110 nuclear body protein	0.493336	2.02575e-06	0.000117276
GeneID:9402	GRAP2	GRB2-related adaptor protein 2	0.49229	1.34266e-05	0.000582197
GeneID:55143	CDCA8	cell division cycle associated 8	0.492166	0.000124127	0.00364681
GeneID:7378	UPP1	uridine phosphorylase 1	0.492125	3.69743e-05	0.00138615
GeneID:22797	TFEC	transcription factor EC	0.491974	5.72553e-05	0.00197188
GeneID:6367	CCL22	C-C motif chemokine ligand 22	0.491861	9.6441e-06	0.000450768
GeneID:6556	SLC11A1	solute carrier family 11 member 1	0.490453	0.0023861	0.0346273
GeneID:3580	CXCR2P1	C-X-C motif chemokine receptor 2 pseudogene 1	0.490201	4.39254e-06	0.000227464
GeneID:6035	RNASE1	ribonuclease A family member 1, pancreatic	0.489725	0.00522517	0.0587057
GeneID:81553	FAM49A	family with sequence similarity 49 member A	0.48891	1.53875e-05	0.000654089
GeneID:158830	CXorf65	chromosome X open reading frame 65	0.488186	4.60046e-06	0.000236401
GeneID:6252	RTN1	reticulon 1	0.488065	4.61071e-05	0.00166322
GeneID:304	ANXA2P2	annexin A2 pseudogene 2	0.487876	6.29855e-05	0.00214001
GeneID:3956	LGALS1	galectin 1	0.487689	0.00166995	0.0268853
GeneID:79801	SHCBP1	SHC binding and spindle associated 1	0.487325	1.74082e-05	0.000727105
GeneID:5724	PTAFR	platelet activating factor receptor	0.487272	1.19403e-06	7.47361e-05
GeneID:2529	FUT7	fucosyltransferase 7	0.4868	1.92144e-06	0.000112749
GeneID:5450	POU2AF1	POU class 2 associating factor 1	0.486652	0.000173186	0.00480692
GeneID:1992	SERPINB1	serpin family B member 1	0.485326	0.000106696	0.00322687
GeneID:3111	HLA-DOA	major histocompatibility complex, class II, DO alpha	0.485078	6.98167e-05	0.00231585
GeneID:7185	TRAF1	TNF receptor associated factor 1	0.484661	9.70379e-06	0.000452578
GeneID:8514	KCNAB2	potassium voltage-gated channel subfamily A regulatory beta subunit 2	0.484604	1.54181e-06	9.22269e-05
GeneID:221188	ADGRG5	adhesion G protein-coupled receptor G5	0.484439	2.77922e-06	0.00015349
GeneID:2323	FLT3LG	fms related tyrosine kinase 3 ligand	0.484404	1.26323e-05	0.000555566
GeneID:945	CD33	CD33 molecule	0.483487	1.09177e-05	0.000493217
GeneID:677803	SNORA15	small nucleolar RNA, H/ACA box 15	0.483482	0.00538581	0.0598257
GeneID:644	BLVRA	biliverdin reductase A	0.483098	3.0885e-06	0.000167974
GeneID:164668	APOBEC3H	apolipoprotein B mRNA editing enzyme catalytic subunit 3H	0.482802	4.66983e-07	3.2847e-05
GeneID:1164	CKS2	CDC28 protein kinase regulatory subunit 2	0.482659	0.00024921	0.00634603
GeneID:5997	RGS2	regulator of G protein signaling 2	0.481978	0.0107885	0.0922138
GeneID:25818	KLK5	kallikrein related peptidase 5	0.48159	0.00843903	0.0793004
GeneID:11065	UBE2C	ubiquitin conjugating enzyme E2 C	0.481318	0.00213837	0.0321113
GeneID:79626	TNFAIP8L2	TNF alpha induced protein 8 like 2	0.481291	6.6117e-07	4.40658e-05
GeneID:9582	APOBEC3B	apolipoprotein B mRNA editing enzyme catalytic subunit 3B	0.481289	0.0101774	0.0892775
GeneID:10630	PDPN	podoplanin	0.480195	0.00567495	0.0618601
GeneID:355	FAS	Fas cell surface death receptor	0.479624	0.000157564	0.00446545
GeneID:6401	SELE	selectin E	0.478368	0.00396101	0.049099
GeneID:4199	ME1	malic enzyme 1	0.477893	0.00126783	0.0221321
GeneID:4647	MYO7A	myosin VIIA	0.477833	0.000630165	0.0131349
GeneID:22914	KLRK1	killer cell lectin like receptor K1	0.477638	4.3307e-07	3.10616e-05
GeneID:6932	TCF7	transcription factor 7	0.47752	4.78676e-05	0.00170009
GeneID:113	ADCY7	adenylate cyclase 7	0.477161	0.000164716	0.00463135
GeneID:55365	TMEM176A	transmembrane protein 176A	0.477142	0.00851246	0.0796438
GeneID:1033	CDKN3	cyclin dependent kinase inhibitor 3	0.476166	0.000529276	0.0115446
GeneID:8343	HIST1H2BF	histone cluster 1 H2B family member f	0.475785	0.000473673	0.0105995
GeneID:3821	KLRC1	killer cell lectin like receptor C1	0.475407	0.000265976	0.00668626
GeneID:8676	STX11	syntaxin 11	0.475333	5.38778e-08	4.84766e-06
GeneID:283234	CCDC88B	coiled-coil domain containing 88B	0.474927	0.000170911	0.00476214
GeneID:699	BUB1	BUB1 mitotic checkpoint serine/threonine kinase	0.474473	0.00019322	0.0052815
GeneID:8332	HIST1H2AL	histone cluster 1 H2A family member l	0.474166	0.00413649	0.0507231
GeneID:23228	PLCL2	phospholipase C like 2	0.473938	0.000902185	0.0170038
GeneID:284021	MILR1	mast cell immunoglobulin like receptor 1	0.47363	2.43939e-05	0.000970095
GeneID:489	ATP2A3	ATPase sarcoplasmic/endoplasmic reticulum Ca2+ transporting 3	0.473551	0.00515051	0.0582304
GeneID:84830	ADTRP	androgen dependent TFPI regulating protein	0.473501	0.00491435	0.0565674
GeneID:64116	SLC39A8	solute carrier family 39 member 8	0.472902	0.000373653	0.00876076
GeneID:83937	RASSF4	Ras association domain family member 4	0.471857	0.000198085	0.00537367
GeneID:4354	MPP1	membrane palmitoylated protein 1	0.470296	0.000428899	0.00976966
GeneID:126306	JSRP1	junctional sarcoplasmic reticulum protein 1	0.469871	0.000462382	0.0103802
GeneID:11119	BTN3A1	butyrophilin subfamily 3 member A1	0.469471	1.58761e-05	0.000673534
GeneID:5790	PTPRCAP	protein tyrosine phosphatase, receptor type C associated protein	0.469413	0.000113738	0.00339647
GeneID:30817	ADGRE2	adhesion G protein-coupled receptor E2	0.469319	0.000262761	0.00662083
GeneID:116071	BATF2	basic leucine zipper ATF-like transcription factor 2	0.469166	4.86469e-06	0.000248341
GeneID:54625	PARP14	poly(ADP-ribose) polymerase family member 14	0.469153	1.0462e-05	0.000475613
GeneID:9262	STK17B	serine/threonine kinase 17b	0.468887	0.000132996	0.00385493
GeneID:440836	ODF3B	outer dense fiber of sperm tails 3B	0.468104	4.32524e-05	0.0015854
GeneID:51330	TNFRSF12A	TNF receptor superfamily member 12A	0.467663	0.000221635	0.00578717
GeneID:5699	PSMB10	proteasome subunit beta 10	0.467481	2.10299e-06	0.000120456
GeneID:9308	CD83	CD83 molecule	0.466177	0.000219062	0.00577101
GeneID:3075	CFH	complement factor H	0.46603	0.00788579	0.0765673
GeneID:56265	CPXM1	carboxypeptidase X, M14 family member 1	0.465982	0.00875924	0.081179
GeneID:64220	STRA6	stimulated by retinoic acid 6	0.46552	0.00566492	0.0618348
GeneID:54443	ANLN	anillin actin binding protein	0.462885	0.0012267	0.0215887
GeneID:11031	RAB31	RAB31, member RAS oncogene family	0.460888	0.000289168	0.0071691
GeneID:55165	CEP55	centrosomal protein 55	0.459698	0.000326074	0.00787611
GeneID:343413	FCRL6	Fc receptor like 6	0.459559	2.04017e-06	0.000117795
GeneID:59345	GNB4	G protein subunit beta 4	0.459354	0.000118055	0.00349695
GeneID:302	ANXA2	annexin A2	0.457039	0.000194813	0.0053049
GeneID:9034	CCRL2	C-C motif chemokine receptor like 2	0.456539	0.000107448	0.00324054
GeneID:222865	TMEM130	transmembrane protein 130	0.456024	0.0030079	0.0404438
GeneID:80231	CXorf21	chromosome X open reading frame 21	0.455836	1.32081e-06	8.10272e-05
GeneID:57580	PREX1	phosphatidylinositol-3,4,5-trisphosphate dependent Rac exchange factor 1	0.455783	7.84394e-05	0.00252809
GeneID:2069	EREG	epiregulin	0.455696	0.0103828	0.0901511
GeneID:6029	RN7SL1	RNA, 7SL, cytoplasmic 1	0.455549	0.00375137	0.0471702
GeneID:7462	LAT2	linker for activation of T-cells family member 2	0.455307	4.61986e-06	0.000236401
GeneID:116449	CLNK	cytokine dependent hematopoietic cell linker	0.455302	0.000313208	0.00762504
GeneID:57091	CASS4	Cas scaffolding protein family member 4	0.455121	5.9369e-06	0.00029404
GeneID:55640	FLVCR2	feline leukemia virus subgroup C cellular receptor family member 2	0.455008	0.000230365	0.00596462
GeneID:51513	ETV7	ETS variant 7	0.453088	0.000183233	0.00504684
GeneID:342510	CD300E	CD300e molecule	0.451925	5.34635e-06	0.000267243
GeneID:3013	HIST1H2AD	histone cluster 1 H2A family member d	0.451627	0.00379891	0.0475833
GeneID:58191	CXCL16	C-X-C motif chemokine ligand 16	0.450987	9.63119e-06	0.000450768
GeneID:53346	TM6SF1	transmembrane 6 superfamily member 1	0.45061	0.00010959	0.00329595
GeneID:51177	PLEKHO1	pleckstrin homology domain containing O1	0.450365	0.000121968	0.00358825
GeneID:3430	IFI35	interferon induced protein 35	0.449922	5.4449e-05	0.00189442
GeneID:84658	ADGRE3	adhesion G protein-coupled receptor E3	0.449786	0.00120401	0.021346
GeneID:26051	PPP1R16B	protein phosphatase 1 regulatory subunit 16B	0.44952	0.000336088	0.00805493
GeneID:22974	TPX2	TPX2, microtubule nucleation factor	0.449005	0.00149905	0.0249579
GeneID:90273	CEACAM21	carcinoembryonic antigen related cell adhesion molecule 21	0.448926	5.41636e-07	3.68962e-05
GeneID:7083	TK1	thymidine kinase 1	0.448914	0.000182443	0.00503796
GeneID:2204	FCAR	Fc fragment of IgA receptor	0.448438	0.000358889	0.00849764
GeneID:23136	EPB41L3	erythrocyte membrane protein band 4.1 like 3	0.448091	0.00173329	0.0274982
GeneID:84969	TOX2	TOX high mobility group box family member 2	0.447495	6.35789e-05	0.00215192
GeneID:23166	STAB1	stabilin 1	0.447052	0.00112325	0.0201625
GeneID:26232	FBXO2	F-box protein 2	0.447035	0.00266011	0.0374702
GeneID:9603	NFE2L3	nuclear factor, erythroid 2 like 3	0.446983	0.00352563	0.0452348
GeneID:1193	CLIC2	chloride intracellular channel 2	0.446037	0.00027841	0.00694224
GeneID:54507	ADAMTSL4	ADAMTS like 4	0.445891	0.00909158	0.083188
GeneID:353345	GPR141	G protein-coupled receptor 141	0.445285	8.7663e-08	7.42351e-06
GeneID:91526	ANKRD44	ankyrin repeat domain 44	0.444736	0.000451588	0.0102111
GeneID:23397	NCAPH	non-SMC condensin I complex subunit H	0.443852	0.000135754	0.00391908
GeneID:10235	RASGRP2	RAS guanyl releasing protein 2	0.443601	0.00840386	0.0792235
GeneID:6281	S100A10	S100 calcium binding protein A10	0.443319	0.00420211	0.0511502
GeneID:23586	DDX58	DExD/H-box helicase 58	0.441132	7.5725e-05	0.00245375
GeneID:115004	CGAS	cyclic GMP-AMP synthase	0.440264	0.000100384	0.00307039
GeneID:728	C5AR1	complement C5a receptor 1	0.440091	0.000291315	0.0072058
GeneID:1437	CSF2	colony stimulating factor 2	0.439941	0.000263872	0.00664108
GeneID:4085	MAD2L1	mitotic arrest deficient 2 like 1	0.439632	0.000220391	0.00577101
GeneID:4061	LY6E	lymphocyte antigen 6 family member E	0.439394	0.01147	0.09615
GeneID:857	CAV1	caveolin 1	0.439228	0.0114009	0.0958402
GeneID:5168	ENPP2	ectonucleotide pyrophosphatase/phosphodiesterase 2	0.438613	0.0106485	0.0915382
GeneID:57552	NCEH1	neutral cholesterol ester hydrolase 1	0.438022	0.000120986	0.00356423
GeneID:401124	DTHD1	death domain containing 1	0.436579	0.00120232	0.0213336
GeneID:128611	ZNF831	zinc finger protein 831	0.436098	2.22008e-06	0.000126492
GeneID:3904	LAIR2	leukocyte associated immunoglobulin like receptor 2	0.435884	0.000692188	0.0140878
GeneID:6369	CCL24	C-C motif chemokine ligand 24	0.435746	0.0106957	0.091774
GeneID:29089	UBE2T	ubiquitin conjugating enzyme E2 T	0.43497	0.000767323	0.0152154
GeneID:150771	ITPRIPL1	ITPRIP like 1	0.434963	9.89217e-06	0.000458394
GeneID:6237	RRAS	RAS related	0.43493	5.11872e-05	0.00180906
GeneID:126364	LRRC25	leucine rich repeat containing 25	0.434688	2.42124e-05	0.000964652
GeneID:121599	SPIC	Spi-C transcription factor	0.434617	0.00230344	0.0339256
GeneID:23547	LILRA4	leukocyte immunoglobulin like receptor A4	0.434276	0.00208722	0.0316214
GeneID:79772	MCTP1	multiple C2 and transmembrane domain containing 1	0.433855	0.000528231	0.0115446
GeneID:9050	PSTPIP2	proline-serine-threonine phosphatase interacting protein 2	0.433674	0.000245017	0.00627627
GeneID:91607	SLFN11	schlafen family member 11	0.433573	0.00125632	0.0219667
GeneID:2182	ACSL4	acyl-CoA synthetase long chain family member 4	0.433564	6.76859e-05	0.00225906
GeneID:4046	LSP1	lymphocyte-specific protein 1	0.433487	0.0016992	0.0270994
GeneID:137835	TMEM71	transmembrane protein 71	0.433158	0.000567618	0.0121358
GeneID:653567	TMEM236	transmembrane protein 236	0.432567	0.000776143	0.015348
GeneID:3822	KLRC2	killer cell lectin like receptor C2	0.432067	0.00713919	0.0719047
GeneID:894	CCND2	cyclin D2	0.431823	0.00225065	0.0333108
GeneID:7421	VDR	vitamin D receptor	0.431761	0.000184841	0.00508466
GeneID:6170	RPL39	ribosomal protein L39	0.431534	0.00182993	0.0284694
GeneID:85479	DNAJC5B	DnaJ heat shock protein family (Hsp40) member C5 beta	0.430313	0.000736143	0.0148286
GeneID:5888	RAD51	RAD51 recombinase	0.429632	0.000244684	0.00627519
GeneID:23149	FCHO1	FCH domain only 1	0.429298	0.000685593	0.0139931
GeneID:2185	PTK2B	protein tyrosine kinase 2 beta	0.427616	0.000126095	0.00368457
GeneID:387103	CENPW	centromere protein W	0.427344	0.000101325	0.00309041
GeneID:22806	IKZF3	IKAROS family zinc finger 3	0.427225	0.000485468	0.0107852
GeneID:57198	ATP8B2	ATPase phospholipid transporting 8B2	0.426818	0.000691833	0.0140878
GeneID:24138	IFIT5	interferon induced protein with tetratricopeptide repeats 5	0.426752	1.71073e-05	0.000718705
GeneID:10871	CD300C	CD300c molecule	0.42668	5.81867e-07	3.93882e-05
GeneID:2841	GPR18	G protein-coupled receptor 18	0.426671	0.000106493	0.00322527
GeneID:2760	GM2A	GM2 ganglioside activator	0.425442	0.00011903	0.00351619
GeneID:51314	NME8	NME/NM23 family member 8	0.425385	1.65481e-05	0.00069793
GeneID:84870	RSPO3	R-spondin 3	0.425029	0.0104831	0.0908758
GeneID:5360	PLTP	phospholipid transfer protein	0.424333	0.00807563	0.0776269
GeneID:5336	PLCG2	phospholipase C gamma 2	0.423697	0.000450742	0.0102027
GeneID:246329	STAC3	SH3 and cysteine rich domain 3	0.422982	0.0026435	0.0372853
GeneID:2793	GNGT2	G protein subunit gamma transducin 2	0.422487	3.68766e-08	3.57091e-06
GeneID:100996567	ANTXRLP1	anthrax toxin receptor-like pseudogene 1	0.422441	0.000183207	0.00504684
GeneID:6546	SLC8A1	solute carrier family 8 member A1	0.422363	0.00015212	0.00434508
GeneID:96610	BMS1P20	BMS1, ribosome biogenesis factor pseudogene 20	0.422045	0.00182664	0.0284386
GeneID:2210	FCGR1B	Fc fragment of IgG receptor Ib	0.420453	6.83628e-06	0.000330992
GeneID:9156	EXO1	exonuclease 1	0.419919	0.0026952	0.037761
GeneID:50619	DEF6	DEF6, guanine nucleotide exchange factor	0.419651	1.46015e-05	0.000626849
GeneID:3635	INPP5D	inositol polyphosphate-5-phosphatase D	0.419588	0.00153607	0.0253981
GeneID:283710	LOC283710	uncharacterized LOC283710	0.419557	0.000733774	0.0148085
GeneID:64761	PARP12	poly(ADP-ribose) polymerase family member 12	0.419482	4.97243e-06	0.000253242
GeneID:3762	KCNJ5	potassium voltage-gated channel subfamily J member 5	0.419364	0.000127843	0.00372053
GeneID:8522	GAS7	growth arrest specific 7	0.418723	0.000419445	0.0096254
GeneID:1535	CYBA	cytochrome b-245 alpha chain	0.417866	0.000311205	0.00759339
GeneID:375387	NRROS	negative regulator of reactive oxygen species	0.417843	6.51119e-05	0.00218667
GeneID:8061	FOSL1	FOS like 1, AP-1 transcription factor subunit	0.417492	0.00721136	0.0723616
GeneID:1514	CTSL	cathepsin L	0.416955	0.00141296	0.0238184
GeneID:441108	C5orf56	chromosome 5 open reading frame 56	0.416826	5.45676e-05	0.00189442
GeneID:409	ARRB2	arrestin beta 2	0.416563	3.41173e-05	0.00129765
GeneID:3805	KIR2DL4	killer cell immunoglobulin like receptor, two Ig domains and long cytoplasmic tail 4	0.416475	4.70942e-05	0.00168369
GeneID:309	ANXA6	annexin A6	0.416209	0.00156028	0.0256373
GeneID:92241	RCSD1	RCSD domain containing 1	0.415973	0.000353651	0.00840126
GeneID:4241	MELTF	melanotransferrin	0.415929	0.0117719	0.0977325
GeneID:2833	CXCR3	C-X-C motif chemokine receptor 3	0.415062	2.49147e-09	3.65992e-07
GeneID:3126	HLA-DRB4	major histocompatibility complex, class II, DR beta 4	0.414913	0.0105308	0.0911427
GeneID:29992	PILRA	paired immunoglobin like type 2 receptor alpha	0.414782	0.00413625	0.0507231
GeneID:3732	CD82	CD82 molecule	0.414159	0.00396025	0.049099
GeneID:5251	PHEX	phosphate regulating endopeptidase homolog X-linked	0.413226	0.00219692	0.0327853
GeneID:4145	MATK	megakaryocyte-associated tyrosine kinase	0.413171	8.50938e-05	0.00269826
GeneID:8787	RGS9	regulator of G protein signaling 9	0.412926	0.00589833	0.0633359
GeneID:1522	CTSZ	cathepsin Z	0.412653	8.79114e-05	0.00275924
GeneID:10855	HPSE	heparanase	0.412526	5.56594e-05	0.00192417
GeneID:1084	CEACAM3	carcinoembryonic antigen related cell adhesion molecule 3	0.412364	0.000800528	0.0157151
GeneID:84230	LRRC8C	leucine rich repeat containing 8 VRAC subunit C	0.412176	1.10009e-05	0.000494902
GeneID:6846	XCL2	X-C motif chemokine ligand 2	0.411548	3.35634e-06	0.000179398
GeneID:3681	ITGAD	integrin subunit alpha D	0.411298	0.000250117	0.00636164
GeneID:57464	STRIP2	striatin interacting protein 2	0.410602	0.00812762	0.0779342
GeneID:5452	POU2F2	POU class 2 homeobox 2	0.410462	2.88168e-05	0.0011112
GeneID:653390	RRN3P2	RRN3 homolog, RNA polymerase I transcription factor pseudogene 2	0.410126	0.00153997	0.0254362
GeneID:677839	SNORA71C	small nucleolar RNA, H/ACA box 71C	0.410088	0.0092977	0.0843836
GeneID:2634	GBP2	guanylate binding protein 2	0.40947	0.000206313	0.00553433
GeneID:84541	KBTBD8	kelch repeat and BTB domain containing 8	0.408956	3.41608e-05	0.00129765
GeneID:7077	TIMP2	TIMP metallopeptidase inhibitor 2	0.408917	0.00618192	0.065219
GeneID:118932	ANKRD22	ankyrin repeat domain 22	0.408018	0.0034002	0.0439928
GeneID:2115	ETV1	ETS variant 1	0.407746	0.00392386	0.0487357
GeneID:83593	RASSF5	Ras association domain family member 5	0.407616	0.000135214	0.0039087
GeneID:3161	HMMR	hyaluronan mediated motility receptor	0.407358	0.00135116	0.0230647
GeneID:8631	SKAP1	src kinase associated phosphoprotein 1	0.407307	0.00901374	0.0827173
GeneID:140564	APOBEC3D	apolipoprotein B mRNA editing enzyme catalytic subunit 3D	0.40729	0.000140906	0.00405697
GeneID:891	CCNB1	cyclin B1	0.406921	0.00245743	0.0353536
GeneID:63940	GPSM3	G protein signaling modulator 3	0.405956	1.21761e-05	0.000538791
GeneID:7114	TMSB4X	thymosin beta 4, X-linked	0.405319	5.56918e-05	0.00192417
GeneID:151636	DTX3L	deltex E3 ubiquitin ligase 3L	0.40484	4.56863e-06	0.000235454
GeneID:11015	KDELR3	KDEL endoplasmic reticulum protein retention receptor 3	0.404571	0.0060203	0.0641987
GeneID:3730	ANOS1	anosmin 1	0.404456	0.00831664	0.0786983
GeneID:10095	ARPC1B	actin related protein 2/3 complex subunit 1B	0.403849	2.39933e-05	0.000961247
GeneID:2534	FYN	FYN proto-oncogene, Src family tyrosine kinase	0.403183	0.00100141	0.0184983
GeneID:9111	NMI	N-myc and STAT interactor	0.401434	6.82775e-06	0.000330992
GeneID:2313	FLI1	Fli-1 proto-oncogene, ETS transcription factor	0.400832	0.000773569	0.0153111
GeneID:10379	IRF9	interferon regulatory factor 9	0.399868	1.15576e-05	0.000512474
GeneID:79895	ATP8B4	ATPase phospholipid transporting 8B4 (putative)	0.399712	0.000272853	0.00683204
GeneID:11004	KIF2C	kinesin family member 2C	0.399345	0.00269691	0.037761
GeneID:3577	CXCR1	C-X-C motif chemokine receptor 1	0.399073	0.0050043	0.0571847
GeneID:1163	CKS1B	CDC28 protein kinase regulatory subunit 1B	0.398893	0.00211148	0.0318151
GeneID:9768	PCLAF	PCNA clamp associated factor	0.398731	0.000624323	0.0130383
GeneID:4644	MYO5A	myosin VA	0.398209	8.58945e-05	0.00271567
GeneID:11274	USP18	ubiquitin specific peptidase 18	0.397884	0.00211807	0.0318508
GeneID:84679	SLC9A7	solute carrier family 9 member A7	0.397548	0.000307052	0.00752608
GeneID:55332	DRAM1	DNA damage regulated autophagy modulator 1	0.397387	0.000760075	0.0151832
GeneID:91523	PCED1B	PC-esterase domain containing 1B	0.396603	0.000195821	0.00531895
GeneID:701	BUB1B	BUB1 mitotic checkpoint serine/threonine kinase B	0.396564	0.00242993	0.0350328
GeneID:8564	KMO	kynurenine 3-monooxygenase	0.396521	0.00291858	0.0397125
GeneID:983	CDK1	cyclin dependent kinase 1	0.395773	0.00290896	0.0396315
GeneID:10791	VAMP5	vesicle associated membrane protein 5	0.395592	0.000401975	0.00931202
GeneID:129293	TRABD2A	TraB domain containing 2A	0.395452	0.00888592	0.0818612
GeneID:23480	SEC61G	Sec61 translocon gamma subunit	0.394939	0.000662582	0.0135568
GeneID:83982	IFI27L2	interferon alpha inducible protein 27 like 2	0.394866	0.00415309	0.0508401
GeneID:80215	RUNX1-IT1	RUNX1 intronic transcript 1	0.394865	0.000195808	0.00531895
GeneID:3311	HSPA7	heat shock protein family A (Hsp70) member 7	0.39473	0.00928558	0.0843622
GeneID:1235	CCR6	C-C motif chemokine receptor 6	0.394724	0.00141692	0.023848
GeneID:4940	OAS3	2'-5'-oligoadenylate synthetase 3	0.393771	0.00136822	0.0232641
GeneID:8351	HIST1H3D	histone cluster 1 H3 family member d	0.393293	0.00267028	0.0375022
GeneID:140576	S100A16	S100 calcium binding protein A16	0.393286	0.00987218	0.0877283
GeneID:11240	PADI2	peptidyl arginine deiminase 2	0.393073	0.00908816	0.083188
GeneID:4242	MFNG	MFNG O-fucosylpeptide 3-beta-N-acetylglucosaminyltransferase	0.392492	7.11486e-05	0.00234562
GeneID:81796	SLCO5A1	solute carrier organic anion transporter family member 5A1	0.392235	0.0105542	0.091163
GeneID:126014	OSCAR	osteoclast associated, immunoglobulin-like receptor	0.392182	2.30185e-05	0.000923906
GeneID:10112	KIF20A	kinesin family member 20A	0.391208	0.00438666	0.0525991
GeneID:3838	KPNA2	karyopherin subunit alpha 2	0.390928	0.000662724	0.0135568
GeneID:2305	FOXM1	forkhead box M1	0.390555	0.00454059	0.0536539
GeneID:10577	NPC2	NPC intracellular cholesterol transporter 2	0.390401	0.000105544	0.00320552
GeneID:30009	TBX21	T-box 21	0.390166	6.46143e-08	5.67188e-06
GeneID:56670	SUCNR1	succinate receptor 1	0.390116	0.00176606	0.0278367
GeneID:6003	RGS13	regulator of G protein signaling 13	0.389696	0.00257452	0.0364793
GeneID:170954	PPP1R18	protein phosphatase 1 regulatory subunit 18	0.389633	9.81879e-05	0.00301603
GeneID:10403	NDC80	NDC80, kinetochore complex component	0.389607	0.00467323	0.0545185
GeneID:259266	ASPM	abnormal spindle microtubule assembly	0.388474	0.00588224	0.0632547
GeneID:837	CASP4	caspase 4	0.386578	1.43664e-05	0.000619216
GeneID:5795	PTPRJ	protein tyrosine phosphatase, receptor type J	0.386449	0.000374848	0.00877926
GeneID:4600	MX2	MX dynamin like GTPase 2	0.386355	0.00345594	0.044607
GeneID:10990	LILRB5	leukocyte immunoglobulin like receptor B5	0.38591	0.0072153	0.0723675
GeneID:6303	SAT1	spermidine/spermine N1-acetyltransferase 1	0.385416	9.88153e-05	0.00303099
GeneID:80709	AKNA	AT-hook transcription factor	0.384616	0.00132176	0.0227972
GeneID:256957	HEATR9	HEAT repeat containing 9	0.384288	3.65019e-07	2.66291e-05
GeneID:55247	NEIL3	nei like DNA glycosylase 3	0.384053	0.00478424	0.0555435
GeneID:6790	AURKA	aurora kinase A	0.383945	0.00272134	0.0379616
GeneID:8482	SEMA7A	semaphorin 7A (John Milton Hagen blood group)	0.38343	0.00464019	0.0542209
GeneID:9212	AURKB	aurora kinase B	0.383323	0.00240356	0.0348338
GeneID:3717	JAK2	Janus kinase 2	0.383274	4.63883e-05	0.00166952
GeneID:9459	ARHGEF6	Rac/Cdc42 guanine nucleotide exchange factor 6	0.383003	0.000732364	0.0147952
GeneID:51744	CD244	CD244 molecule	0.382875	0.000621271	0.0129871
GeneID:11226	GALNT6	polypeptide N-acetylgalactosaminyltransferase 6	0.382667	0.00428923	0.0519179
GeneID:8346	HIST1H2BI	histone cluster 1 H2B family member i	0.382651	0.0108197	0.0923119
GeneID:26835	RNU4-1	RNA, U4 small nuclear 1	0.382325	0.00811464	0.0778789
GeneID:201294	UNC13D	unc-13 homolog D	0.380983	0.0118973	0.0984797
GeneID:84876	ORAI1	ORAI calcium release-activated calcium modulator 1	0.380857	1.9877e-05	0.000819128
GeneID:11339	OIP5	Opa interacting protein 5	0.380804	0.000790889	0.0155683
GeneID:140691	TRIM69	tripartite motif containing 69	0.380629	5.40918e-05	0.00188701
GeneID:55016	2020-03-01	membrane associated ring-CH-type finger 1	0.380303	1.47109e-05	0.000630292
GeneID:51514	DTL	denticleless E3 ubiquitin protein ligase homolog	0.380153	0.00133738	0.0229201
GeneID:2247	FGF2	fibroblast growth factor 2	0.378997	0.00257453	0.0364793
GeneID:85235	HIST1H2AH	histone cluster 1 H2A family member h	0.378884	0.00383528	0.0479
GeneID:144535	CFAP54	cilia and flagella associated protein 54	0.378874	0.00409047	0.0503303
GeneID:3004	GZMM	granzyme M	0.37877	6.72803e-06	0.000327957
GeneID:2643	GCH1	GTP cyclohydrolase 1	0.378608	0.000164358	0.00462732
GeneID:55848	PLGRKT	plasminogen receptor with a C-terminal lysine	0.378466	2.14298e-05	0.000872086
GeneID:5355	PLP2	proteolipid protein 2	0.378396	0.00553862	0.0610239
GeneID:83442	SH3BGRL3	SH3 domain binding glutamate rich protein like 3	0.377427	1.93296e-06	0.000113117
GeneID:8970	HIST1H2BJ	histone cluster 1 H2B family member j	0.377067	0.0043206	0.0521086
GeneID:7784	ZP3	zona pellucida glycoprotein 3	0.376723	0.00522134	0.0586932
GeneID:51088	KLHL5	kelch like family member 5	0.376543	0.00041116	0.00945536
GeneID:84957	RELT	RELT, TNF receptor	0.376401	4.74478e-05	0.00169203
GeneID:100132891	MSC-AS1	MSC antisense RNA 1	0.376311	0.00219913	0.0327957
GeneID:397	ARHGDIB	Rho GDP dissociation inhibitor beta	0.376199	0.000454976	0.0102662
GeneID:2113	ETS1	ETS proto-oncogene 1, transcription factor	0.375642	0.000619689	0.012985
GeneID:822	CAPG	capping actin protein, gelsolin like	0.375468	0.00216101	0.0324059
GeneID:9844	ELMO1	engulfment and cell motility 1	0.374347	0.00224124	0.0332886
GeneID:57493	HEG1	heart development protein with EGF like domains 1	0.374092	0.0020811	0.0315806
GeneID:27306	HPGDS	hematopoietic prostaglandin D synthase	0.373984	0.00463848	0.0542209
GeneID:140	ADORA3	adenosine A3 receptor	0.373961	0.00176434	0.0278299
GeneID:493869	GPX8	glutathione peroxidase 8 (putative)	0.37386	0.0109296	0.0930426
GeneID:5376	PMP22	peripheral myelin protein 22	0.373751	0.0100194	0.0887805
GeneID:55911	APOBR	apolipoprotein B receptor	0.37289	0.00116659	0.020834
GeneID:81930	KIF18A	kinesin family member 18A	0.372723	0.00217534	0.0325533
GeneID:203328	SUSD3	sushi domain containing 3	0.372615	0.00121747	0.0214963
GeneID:4049	LTA	lymphotoxin alpha	0.372233	7.06194e-05	0.00233333
GeneID:332	BIRC5	baculoviral IAP repeat containing 5	0.371658	0.0023784	0.0345802
GeneID:255809	C19orf38	chromosome 19 open reading frame 38	0.371297	1.51985e-05	0.000647328
GeneID:56729	RETN	resistin	0.370448	0.00224704	0.0333
GeneID:1894	ECT2	epithelial cell transforming 2	0.370113	0.00130614	0.0226363
GeneID:5971	RELB	RELB proto-oncogene, NF-kB subunit	0.369611	3.95752e-05	0.00146836
GeneID:113115	MTFR2	mitochondrial fission regulator 2	0.369438	0.00127432	0.0222275
GeneID:4001	LMNB1	lamin B1	0.369278	0.000997723	0.0184776
GeneID:890	CCNA2	cyclin A2	0.369102	0.00240777	0.034867
GeneID:8330	HIST1H2AK	histone cluster 1 H2A family member k	0.368907	0.00512681	0.0580536
GeneID:139716	GAB3	GRB2 associated binding protein 3	0.368221	0.000141625	0.00407224
GeneID:51225	ABI3	ABI family member 3	0.368173	0.000232044	0.00600091
GeneID:197259	MLKL	mixed lineage kinase domain like pseudokinase	0.36812	3.4581e-05	0.00130778
GeneID:8809	IL18R1	interleukin 18 receptor 1	0.366957	0.00339644	0.0439705
GeneID:80301	PLEKHO2	pleckstrin homology domain containing O2	0.366578	3.75512e-05	0.00140048
GeneID:7272	TTK	TTK protein kinase	0.366038	0.00857015	0.0799757
GeneID:6850	SYK	spleen associated tyrosine kinase	0.365921	0.000607452	0.0127974
GeneID:10385	BTN2A2	butyrophilin subfamily 2 member A2	0.365588	0.00089023	0.0169086
GeneID:170371	C10orf128	chromosome 10 open reading frame 128	0.365467	9.28635e-06	0.000436883
GeneID:10184	LHFPL2	LHFPL tetraspan subfamily member 2	0.364192	4.77706e-05	0.00169944
GeneID:202309	GAPT	GRB2 binding adaptor protein, transmembrane	0.363176	0.00482499	0.0558394
GeneID:6354	CCL7	C-C motif chemokine ligand 7	0.363137	0.000706311	0.0143481
GeneID:285513	GPRIN3	GPRIN family member 3	0.36261	0.00251557	0.0359268
GeneID:22808	MRAS	muscle RAS oncogene homolog	0.361923	0.000848122	0.0163964
GeneID:7226	TRPM2	transient receptor potential cation channel subfamily M member 2	0.360623	0.000814557	0.0159326
GeneID:24137	KIF4A	kinesin family member 4A	0.360307	0.00553942	0.0610239
GeneID:26781	SNORA67	small nucleolar RNA, H/ACA box 67	0.360146	0.00413182	0.0507231
GeneID:9047	SH2D2A	SH2 domain containing 2A	0.35974	3.44371e-05	0.00130462
GeneID:5367	PMCH	pro-melanin concentrating hormone	0.359687	2.08661e-05	0.000855818
GeneID:30061	SLC40A1	solute carrier family 40 member 1	0.359593	0.0117364	0.0975504
GeneID:8318	CDC45	cell division cycle 45	0.359429	0.00558293	0.0613214
GeneID:5582	PRKCG	protein kinase C gamma	0.358983	0.000590267	0.0125086
GeneID:6491	STIL	STIL, centriolar assembly protein	0.358483	0.00106099	0.0193997
GeneID:4751	NEK2	NIMA related kinase 2	0.358442	0.00625349	0.0657342
GeneID:144423	GLT1D1	glycosyltransferase 1 domain containing 1	0.358384	0.000350858	0.00836249
GeneID:257101	ZNF683	zinc finger protein 683	0.358161	0.000330737	0.00795316
GeneID:5800	PTPRO	protein tyrosine phosphatase, receptor type O	0.357887	0.00441084	0.0527981
GeneID:9935	MAFB	MAF bZIP transcription factor B	0.357493	0.00250973	0.0358908
GeneID:474344	GIMAP6	GTPase, IMAP family member 6	0.357302	0.000152874	0.00436085
GeneID:79605	PGBD5	piggyBac transposable element derived 5	0.35629	0.0122075	0.0997259
GeneID:55771	PRR11	proline rich 11	0.355769	0.00305986	0.0409638
GeneID:91351	DDX60L	DExD/H-box 60 like	0.355077	0.00133062	0.0228634
GeneID:80129	CCDC170	coiled-coil domain containing 170	0.355055	0.00209573	0.0317136
GeneID:221150	SKA3	spindle and kinetochore associated complex subunit 3	0.355042	0.00174191	0.0275908
GeneID:103752587	FOXC2-AS1	FOXC2 antisense RNA 1	0.354753	0.00360863	0.0459191
GeneID:4603	MYBL1	MYB proto-oncogene like 1	0.354232	0.00576858	0.0623978
GeneID:84102	SLC41A2	solute carrier family 41 member 2	0.353968	0.00511098	0.0579446
GeneID:8358	HIST1H3B	histone cluster 1 H3 family member b	0.35392	0.00712435	0.0717978
GeneID:393	ARHGAP4	Rho GTPase activating protein 4	0.353705	0.00743157	0.0733351
GeneID:81704	DOCK8	dedicator of cytokinesis 8	0.353531	0.00444239	0.0529118
GeneID:54039	PCBP3	poly(rC) binding protein 3	0.353453	0.00313278	0.0415049
GeneID:57713	SFMBT2	Scm like with four mbt domains 2	0.353121	0.00195594	0.0300189
GeneID:10219	KLRG1	killer cell lectin like receptor G1	0.352019	0.00081242	0.0159052
GeneID:8438	RAD54L	RAD54 like	0.351664	0.00742834	0.0733351
GeneID:145200	LINC00239	long intergenic non-protein coding RNA 239	0.351249	0.00118258	0.0210525
GeneID:1540	CYLD	CYLD lysine 63 deubiquitinase	0.350936	2.94169e-05	0.00113231
GeneID:63910	SLC17A9	solute carrier family 17 member 9	0.350716	0.0103341	0.089893
GeneID:26147	PHF19	PHD finger protein 19	0.349846	9.51769e-05	0.00293607
GeneID:326342	ADGRE4P	adhesion G protein-coupled receptor E4, pseudogene	0.349632	0.00576568	0.0623978
GeneID:5720	PSME1	proteasome activator subunit 1	0.349311	1.23402e-06	7.67935e-05
GeneID:22898	DENND3	DENN domain containing 3	0.349193	0.00109863	0.0198526
GeneID:10950	BTG3	BTG anti-proliferation factor 3	0.348912	0.0013541	0.0230966
GeneID:64859	NABP1	nucleic acid binding protein 1	0.348838	0.00131807	0.0227699
GeneID:51765	STK26	serine/threonine kinase 26	0.348672	0.00238251	0.0345985
GeneID:284759	SIRPB2	signal regulatory protein beta 2	0.348494	0.000215614	0.00570585
GeneID:27040	LAT	linker for activation of T-cells	0.347768	0.000566638	0.0121358
GeneID:5347	PLK1	polo like kinase 1	0.347645	0.00840516	0.0792235
GeneID:558	AXL	AXL receptor tyrosine kinase	0.347619	0.00869042	0.0807839
GeneID:23046	KIF21B	kinesin family member 21B	0.347521	0.000873697	0.0166961
GeneID:64174	DPEP2	dipeptidase 2	0.347017	0.00249863	0.035827
GeneID:4794	NFKBIE	NFKB inhibitor epsilon	0.346863	6.85528e-05	0.00228094
GeneID:9493	KIF23	kinesin family member 23	0.34651	0.00465695	0.0543874
GeneID:1435	CSF1	colony stimulating factor 1	0.346468	0.000799244	0.0157042
GeneID:3600	IL15	interleukin 15	0.34645	6.37233e-05	0.00215343
GeneID:55872	PBK	PDZ binding kinase	0.346406	0.011835	0.0980682
GeneID:926	CD8B	CD8b molecule	0.346248	3.99782e-06	0.000209536
GeneID:80704	SLC19A3	solute carrier family 19 member 3	0.346206	0.0120946	0.0993801
GeneID:7040	TGFB1	transforming growth factor beta 1	0.346135	0.00145831	0.0243548
GeneID:10123	ARL4C	ADP ribosylation factor like GTPase 4C	0.346019	0.00504266	0.057432
GeneID:63967	CLSPN	claspin	0.345904	0.0043456	0.0523071
GeneID:10376	TUBA1B	tubulin alpha 1b	0.345576	8.71999e-05	0.0027489
GeneID:51571	FAM49B	family with sequence similarity 49 member B	0.345411	1.28415e-05	0.000561336
GeneID:6646	SOAT1	sterol O-acyltransferase 1	0.345091	0.000930404	0.0174204
GeneID:64744	SMAP2	small ArfGAP2	0.344514	0.000642633	0.0133177
GeneID:2995	GYPC	glycophorin C (Gerbich blood group)	0.34379	0.0114163	0.0958402
GeneID:9985	REC8	REC8 meiotic recombination protein	0.343322	0.00109782	0.0198526
GeneID:23101	MCF2L2	MCF.2 cell line derived transforming sequence-like 2	0.343013	0.00199593	0.0305241
GeneID:340061	TMEM173	transmembrane protein 173	0.342513	0.00157228	0.0257602
GeneID:303	ANXA2P1	annexin A2 pseudogene 1	0.342437	5.76864e-05	0.00198357
GeneID:140885	SIRPA	signal regulatory protein alpha	0.3421	0.00709205	0.0716974
GeneID:3640	INSL3	insulin like 3	0.341977	3.71889e-05	0.00139178
GeneID:944	TNFSF8	TNF superfamily member 8	0.341849	1.80192e-05	0.00075117
GeneID:6368	CCL23	C-C motif chemokine ligand 23	0.34164	0.0104704	0.0908026
GeneID:4773	NFATC2	nuclear factor of activated T-cells 2	0.341045	0.00524624	0.0587894
GeneID:23180	RFTN1	raftlin, lipid raft linker 1	0.340935	0.00564584	0.0617298
GeneID:3665	IRF7	interferon regulatory factor 7	0.340503	0.00353374	0.0452826
GeneID:5271	SERPINB8	serpin family B member 8	0.340393	0.000220477	0.00577101
GeneID:81624	DIAPH3	diaphanous related formin 3	0.340389	0.00415624	0.0508498
GeneID:4998	ORC1	origin recognition complex subunit 1	0.339851	0.00400135	0.0494591
GeneID:2921	CXCL3	C-X-C motif chemokine ligand 3	0.339348	0.00719166	0.0722311
GeneID:161176	SYNE3	spectrin repeat containing nuclear envelope family member 3	0.338908	0.0023963	0.034752
GeneID:26270	FBXO6	F-box protein 6	0.338197	0.00023022	0.00596462
GeneID:51303	FKBP11	FK506 binding protein 11	0.337467	0.00197525	0.0302508
GeneID:5729	PTGDR	prostaglandin D2 receptor	0.336553	0.00124972	0.0218867
GeneID:150468	CKAP2L	cytoskeleton associated protein 2 like	0.335386	0.00796921	0.076962
GeneID:497189	TIFAB	TIFA inhibitor	0.33516	0.000102374	0.00311361
GeneID:5216	PFN1	profilin 1	0.334877	4.44343e-08	4.15374e-06
GeneID:6737	TRIM21	tripartite motif containing 21	0.334767	3.11399e-05	0.00119226
GeneID:79651	RHBDF2	rhomboid 5 homolog 2	0.334707	0.000132982	0.00385493
GeneID:391	RHOG	ras homolog family member G	0.334515	1.66892e-06	9.84665e-05
GeneID:55509	BATF3	basic leucine zipper ATF-like transcription factor 3	0.334193	0.000129635	0.00376761
GeneID:83903	HASPIN	histone H3 associated protein kinase	0.333769	0.00343935	0.0444195
GeneID:2769	GNA15	G protein subunit alpha 15	0.333763	0.00630131	0.0661178
GeneID:10507	SEMA4D	semaphorin 4D	0.33323	0.00061394	0.0128963
GeneID:80896	NPL	N-acetylneuraminate pyruvate lyase	0.332832	0.00564882	0.0617298
GeneID:5359	PLSCR1	phospholipid scramblase 1	0.332827	0.000475403	0.0106272
GeneID:79000	AUNIP	aurora kinase A and ninein interacting protein	0.332767	0.00523586	0.0587341
GeneID:56479	KCNQ5	potassium voltage-gated channel subfamily Q member 5	0.332274	0.00619147	0.0652506
GeneID:81793	TLR10	toll like receptor 10	0.332153	0.00881668	0.0815363
GeneID:308	ANXA5	annexin A5	0.332058	0.0061254	0.0647757
GeneID:222487	ADGRG3	adhesion G protein-coupled receptor G3	0.331812	0.0122106	0.0997259
GeneID:602	BCL3	B-cell CLL/lymphoma 3	0.330676	0.00200847	0.0306508
GeneID:121268	RHEBL1	RHEB like 1	0.32977	0.000277358	0.006924
GeneID:7494	XBP1	X-box binding protein 1	0.329419	0.00816186	0.077973
GeneID:9824	ARHGAP11A	Rho GTPase activating protein 11A	0.328814	0.0037221	0.0470029
GeneID:9928	KIF14	kinesin family member 14	0.32851	0.00807156	0.0776269
GeneID:9839	ZEB2	zinc finger E-box binding homeobox 2	0.328494	0.00935966	0.0848143
GeneID:57082	KNL1	kinetochore scaffold 1	0.327364	0.00536042	0.0596357
GeneID:10866	HCP5	HLA complex P5 (non-protein coding)	0.326395	5.6956e-08	5.10335e-06
GeneID:1130	LYST	lysosomal trafficking regulator	0.325759	7.39832e-05	0.00241328
GeneID:961	CD47	CD47 molecule	0.325718	0.00108694	0.0196908
GeneID:11332	ACOT7	acyl-CoA thioesterase 7	0.325609	0.0045428	0.0536539
GeneID:10797	MTHFD2	methylenetetrahydrofolate dehydrogenase (NADP+ dependent) 2, methenyltetrahydrofolate cyclohydrolase	0.32537	0.00418339	0.0509904
GeneID:64151	NCAPG	non-SMC condensin I complex subunit G	0.325291	0.00722367	0.0724141
GeneID:101	ADAM8	ADAM metallopeptidase domain 8	0.324727	0.0092369	0.0842139
GeneID:2175	FANCA	Fanconi anemia complementation group A	0.324354	0.00497206	0.0569283
GeneID:284417	TMEM150B	transmembrane protein 150B	0.324194	8.46202e-06	0.000402997
GeneID:400221	FLJ22447	uncharacterized LOC400221	0.324135	0.00725557	0.0725908
GeneID:3759	KCNJ2	potassium voltage-gated channel subfamily J member 2	0.323678	0.0112793	0.0951053
GeneID:114801	TMEM200A	transmembrane protein 200A	0.32322	0.00551125	0.0608714
GeneID:1265	CNN2	calponin 2	0.322961	0.000938911	0.017554
GeneID:100129792	CCDC152	coiled-coil domain containing 152	0.322469	0.00186142	0.0289176
GeneID:5026	P2RX5	purinergic receptor P2X 5	0.321971	3.63475e-05	0.00136979
GeneID:7124	TNF	tumor necrosis factor	0.321719	0.00235217	0.0343427
GeneID:160365	CLECL1	C-type lectin like 1	0.321145	9.43984e-05	0.0029204
GeneID:27350	APOBEC3C	apolipoprotein B mRNA editing enzyme catalytic subunit 3C	0.320202	0.00137558	0.0233708
GeneID:10635	RAD51AP1	RAD51 associated protein 1	0.319713	0.00438691	0.0525991
GeneID:5199	CFP	complement factor properdin	0.319575	0.00703927	0.0714685
GeneID:9697	TRAM2	translocation associated membrane protein 2	0.319206	0.000661186	0.0135568
GeneID:79690	GAL3ST4	galactose-3-O-sulfotransferase 4	0.318868	0.000896728	0.0169545
GeneID:151556	GPR155	G protein-coupled receptor 155	0.31882	0.0027007	0.0377714
GeneID:93978	CLEC6A	C-type lectin domain containing 6A	0.317959	3.65384e-06	0.000192442
GeneID:2683	B4GALT1	beta-1,4-galactosyltransferase 1	0.31789	0.000861931	0.0165228
GeneID:9834	FAM30A	family with sequence similarity 30 member A	0.317838	0.000186672	0.00512198
GeneID:57405	SPC25	SPC25, NDC80 kinetochore complex component	0.316626	0.00669004	0.0688255
GeneID:7106	TSPAN4	tetraspanin 4	0.316592	0.00543256	0.0601594
GeneID:91319	DERL3	derlin 3	0.315957	0.000684504	0.0139841
GeneID:60481	ELOVL5	ELOVL fatty acid elongase 5	0.315908	0.00147565	0.0246063
GeneID:55839	CENPN	centromere protein N	0.315807	0.00134282	0.0229645
GeneID:79705	LRRK1	leucine rich repeat kinase 1	0.315523	0.00160388	0.0260913
GeneID:55340	GIMAP5	GTPase, IMAP family member 5	0.314687	3.18648e-06	0.000172022
GeneID:8905	AP1S2	adaptor related protein complex 1 sigma 2 subunit	0.314406	0.00154073	0.0254362
GeneID:6672	SP100	SP100 nuclear antigen	0.313846	8.73628e-05	0.00275002
GeneID:326624	RAB37	RAB37, member RAS oncogene family	0.313563	0.000566232	0.0121358
GeneID:55803	ADAP2	ArfGAP with dual PH domains 2	0.313479	0.00296798	0.0401067
GeneID:9672	SDC3	syndecan 3	0.31241	0.000862332	0.0165228
GeneID:338339	CLEC4D	C-type lectin domain family 4 member D	0.31161	2.09027e-05	0.000855818
GeneID:9138	ARHGEF1	Rho guanine nucleotide exchange factor 1	0.311545	0.000843893	0.0163435
GeneID:51363	CHST15	carbohydrate sulfotransferase 15	0.311444	0.0114261	0.095857
GeneID:165186	TOGARAM2	TOG array regulator of axonemal microtubules 2	0.311037	0.00124243	0.0218122
GeneID:26301	GBGT1	globoside alpha-1,3-N-acetylgalactosaminyltransferase 1 (FORS blood group)	0.310453	0.00169611	0.0270743
GeneID:149111	CNIH3	cornichon family AMPA receptor auxiliary protein 3	0.310149	0.0060187	0.0641987
GeneID:5791	PTPRE	protein tyrosine phosphatase, receptor type E	0.30918	0.000930959	0.0174204
GeneID:1524	CX3CR1	C-X3-C motif chemokine receptor 1	0.309142	0.0049698	0.0569283
GeneID:9934	P2RY14	purinergic receptor P2Y14	0.308869	0.00531726	0.059339
GeneID:54821	ERCC6L	ERCC excision repair 6 like, spindle assembly checkpoint helicase	0.308681	0.0041828	0.0509904
GeneID:6793	STK10	serine/threonine kinase 10	0.30803	0.000427432	0.00974654
GeneID:641	BLM	Bloom syndrome RecQ like helicase	0.307853	0.00367785	0.046553
GeneID:11027	LILRA2	leukocyte immunoglobulin like receptor A2	0.307828	0.00459276	0.0538122
GeneID:146850	PIK3R6	phosphoinositide-3-kinase regulatory subunit 6	0.307724	0.000423568	0.00967887
GeneID:1062	CENPE	centromere protein E	0.307304	0.00570103	0.0620817
GeneID:4791	NFKB2	nuclear factor kappa B subunit 2	0.307129	0.00042587	0.00972118
GeneID:84106	PRAM1	PML-RARA regulated adaptor molecule 1	0.306974	0.00665132	0.068689
GeneID:5111	PCNA	proliferating cell nuclear antigen	0.306689	0.00181973	0.0283515
GeneID:23048	FNBP1	formin binding protein 1	0.305966	0.000543588	0.0117901
GeneID:145508	CEP128	centrosomal protein 128	0.305338	0.00114446	0.0204921
GeneID:256380	SCML4	Scm polycomb group protein like 4	0.304845	0.000259182	0.0065536
GeneID:643733	LOC643733	caspase 4, apoptosis-related cysteine peptidase pseudogene	0.304494	8.97749e-05	0.0028075
GeneID:284293	HMSD	histocompatibility minor serpin domain containing	0.303734	0.00273284	0.038097
GeneID:340152	ZC3H12D	zinc finger CCCH-type containing 12D	0.303508	4.06594e-06	0.00021214
GeneID:6611	SMS	spermine synthase	0.303424	0.00178691	0.028063
GeneID:10148	EBI3	Epstein-Barr virus induced 3	0.303376	0.000357889	0.00849258
GeneID:9294	S1PR2	sphingosine-1-phosphate receptor 2	0.303104	2.7447e-05	0.00106791
GeneID:54331	GNG2	G protein subunit gamma 2	0.302934	0.000352512	0.00838341
GeneID:652966	SNORD10	small nucleolar RNA, C/D box 10	0.302841	0.00434045	0.0522742
GeneID:54103	GSAP	gamma-secretase activating protein	0.302578	0.00233668	0.0342173
GeneID:220042	DDIAS	DNA damage induced apoptosis suppressor	0.301817	0.00821481	0.0782491
GeneID:8651	SOCS1	suppressor of cytokine signaling 1	0.300436	0.000974863	0.0181163
GeneID:994	CDC25B	cell division cycle 25B	0.30043	0.00635842	0.0665554
GeneID:5464	PPA1	pyrophosphatase (inorganic) 1	0.300411	0.00073243	0.0147952
GeneID:4125	MAN2B1	mannosidase alpha class 2B member 1	0.300401	4.41986e-05	0.00161181
GeneID:55635	DEPDC1	DEP domain containing 1	0.299744	0.0114168	0.0958402
GeneID:51192	CKLF	chemokine like factor	0.299721	0.000778305	0.0153575
GeneID:59269	HIVEP3	human immunodeficiency virus type I enhancer binding protein 3	0.298999	0.00439473	0.0526636
GeneID:79890	RIN3	Ras and Rab interactor 3	0.29899	0.000568939	0.012152
GeneID:60386	SLC25A19	solute carrier family 25 member 19	0.29831	0.00075984	0.0151832
GeneID:9427	ECEL1	endothelin converting enzyme like 1	0.298275	0.00479483	0.0556365
GeneID:79627	OGFRL1	opioid growth factor receptor like 1	0.298206	0.00736379	0.073177
GeneID:388650	FAM69A	family with sequence similarity 69 member A	0.297627	0.00156329	0.0256517
GeneID:1200	TPP1	tripeptidyl peptidase 1	0.296811	0.000399901	0.00928544
GeneID:60	ACTB	actin beta	0.296737	0.000118703	0.00351132
GeneID:81029	WNT5B	Wnt family member 5B	0.296612	0.0045659	0.0536539
GeneID:8877	SPHK1	sphingosine kinase 1	0.296381	0.0100517	0.0888848
GeneID:8797	TNFRSF10A	TNF receptor superfamily member 10a	0.296328	0.00559989	0.0613828
GeneID:770	CA11	carbonic anhydrase 11	0.296261	0.0115477	0.0965016
GeneID:25900	IFFO1	intermediate filament family orphan 1	0.296137	0.00956458	0.0862009
GeneID:2491	CENPI	centromere protein I	0.295792	0.00581359	0.0627684
GeneID:57559	STAMBPL1	STAM binding protein like 1	0.295229	0.00412335	0.0506603
GeneID:286336	FAM78A	family with sequence similarity 78 member A	0.294775	0.000138791	0.00400142
GeneID:9055	PRC1	protein regulator of cytokinesis 1	0.293475	0.0112256	0.0948751
GeneID:84790	TUBA1C	tubulin alpha 1c	0.292904	0.00263675	0.0372144
GeneID:7170	TPM3	tropomyosin 3	0.292371	1.47403e-05	0.000630301
GeneID:9881	TRANK1	tetratricopeptide repeat and ankyrin repeat containing 1	0.29224	0.0038222	0.0477642
GeneID:91775	NXPE3	neurexophilin and PC-esterase domain family member 3	0.291941	0.00094571	0.0176505
GeneID:6748	SSR4	signal sequence receptor subunit 4	0.291898	0.00136087	0.0231573
GeneID:165904	XIRP1	xin actin binding repeat containing 1	0.291751	0.00934377	0.0847059
GeneID:9641	IKBKE	inhibitor of nuclear factor kappa B kinase subunit epsilon	0.290672	0.00605212	0.0642444
GeneID:115727	RASGRP4	RAS guanyl releasing protein 4	0.290386	9.86045e-06	0.000458394
GeneID:2530	FUT8	fucosyltransferase 8	0.289746	0.00502602	0.0573333
GeneID:64105	CENPK	centromere protein K	0.289731	0.00711997	0.0717978
GeneID:93663	ARHGAP18	Rho GTPase activating protein 18	0.289633	0.00085537	0.0164625
GeneID:4521	NUDT1	nudix hydrolase 1	0.289609	0.00104228	0.0191549
GeneID:5683	PSMA2	proteasome subunit alpha 2	0.289412	1.86239e-05	0.000773391
GeneID:116496	FAM129A	family with sequence similarity 129 member A	0.289335	0.0105659	0.0912277
GeneID:8767	RIPK2	receptor interacting serine/threonine kinase 2	0.288835	0.00259044	0.0366325
GeneID:8698	S1PR4	sphingosine-1-phosphate receptor 4	0.288498	2.60523e-05	0.00102472
GeneID:91010	FMNL3	formin like 3	0.287234	0.00331506	0.0430977
GeneID:25816	TNFAIP8	TNF alpha induced protein 8	0.286893	0.00284633	0.0390224
GeneID:953	ENTPD1	ectonucleoside triphosphate diphosphohydrolase 1	0.286665	0.00961958	0.0864081
GeneID:3563	IL3RA	interleukin 3 receptor subunit alpha	0.286312	0.00858516	0.0800121
GeneID:256586	LYSMD2	LysM domain containing 2	0.286142	0.00011632	0.00345503
GeneID:2512	FTL	ferritin light chain	0.286075	0.00810895	0.0778589
GeneID:10627	MYL12A	myosin light chain 12A	0.285773	0.000371871	0.00874748
GeneID:11009	IL24	interleukin 24	0.285719	0.00846316	0.0793294
GeneID:3832	KIF11	kinesin family member 11	0.285609	0.0117812	0.0977348
GeneID:57205	ATP10D	ATPase phospholipid transporting 10D (putative)	0.285491	0.00190258	0.0293459
GeneID:64946	CENPH	centromere protein H	0.285134	0.00848506	0.0794563
GeneID:3459	IFNGR1	interferon gamma receptor 1	0.28461	0.000756752	0.0151449
GeneID:51155	JPT1	Jupiter microtubule associated homolog 1	0.284257	0.00287757	0.0392783
GeneID:7099	TLR4	toll like receptor 4	0.282918	0.0107242	0.0918717
GeneID:55215	FANCI	Fanconi anemia complementation group I	0.282682	0.00738748	0.0733113
GeneID:11024	LILRA1	leukocyte immunoglobulin like receptor A1	0.282579	0.00040921	0.00942056
GeneID:2717	GLA	galactosidase alpha	0.282233	0.000690152	0.0140729
GeneID:81567	TXNDC5	thioredoxin domain containing 5	0.282131	0.00121558	0.0214904
GeneID:5684	PSMA3	proteasome subunit alpha 3	0.281064	9.17654e-05	0.00285531
GeneID:6386	SDCBP	syndecan binding protein	0.281024	0.00210823	0.0318151
GeneID:7443	VRK1	vaccinia related kinase 1	0.280977	0.00422913	0.0513638
GeneID:843	CASP10	caspase 10	0.280637	0.00511171	0.0579446
GeneID:200232	FAM209A	family with sequence similarity 209 member A	0.280485	0.00267104	0.0375022
GeneID:6892	TAPBP	TAP binding protein	0.280259	0.000327763	0.00790805
GeneID:10865	ARID5A	AT-rich interaction domain 5A	0.279744	0.00595178	0.0637197
GeneID:3984	LIMK1	LIM domain kinase 1	0.279089	0.00230897	0.0339645
GeneID:55071	C9orf40	chromosome 9 open reading frame 40	0.278614	0.000214843	0.00569243
GeneID:8741	TNFSF13	TNF superfamily member 13	0.278337	0.00301261	0.0404819
GeneID:10019	SH2B3	SH2B adaptor protein 3	0.2782	0.00256858	0.0364428
GeneID:92799	SHKBP1	SH3KBP1 binding protein 1	0.277869	0.000115486	0.00343972
GeneID:90417	KNSTRN	kinetochore localized astrin/SPAG5 binding protein	0.277841	0.00592417	0.0635501
GeneID:943	TNFRSF8	TNF receptor superfamily member 8	0.277671	2.00829e-06	0.000116578
GeneID:4200	ME2	malic enzyme 2	0.277103	0.000289674	0.00717342
GeneID:896	CCND3	cyclin D3	0.276438	0.0102195	0.0893439
GeneID:219968	OR5B21	olfactory receptor family 5 subfamily B member 21	0.276364	0.000364249	0.00859628
GeneID:79899	PRR5L	proline rich 5 like	0.276361	0.00330724	0.043022
GeneID:675	BRCA2	BRCA2, DNA repair associated	0.276349	0.00482524	0.0558394
GeneID:5533	PPP3CC	protein phosphatase 3 catalytic subunit gamma	0.275312	0.000545047	0.0117901
GeneID:5686	PSMA5	proteasome subunit alpha 5	0.27395	4.1863e-05	0.00154002
GeneID:348235	SKA2	spindle and kinetochore associated complex subunit 2	0.273348	0.000394056	0.00916944
GeneID:54733	SLC35F2	solute carrier family 35 member F2	0.273323	0.00627174	0.0658715
GeneID:348378	SHISAL2A	shisa like 2A	0.273303	0.0074294	0.0733351
GeneID:5025	P2RX4	purinergic receptor P2X 4	0.273081	0.00653861	0.0679474
GeneID:83596	BCL2L12	BCL2 like 12	0.272731	0.000420949	0.00963943
GeneID:11234	HPS5	HPS5, biogenesis of lysosomal organelles complex 2 subunit 2	0.272311	8.62017e-05	0.0027214
GeneID:59067	IL21	interleukin 21	0.272294	6.38236e-05	0.00215345
GeneID:10096	ACTR3	ARP3 actin related protein 3 homolog	0.272236	6.45752e-06	0.000316199
GeneID:55840	EAF2	ELL associated factor 2	0.272045	0.0122444	0.0998513
GeneID:167838	TXLNB	taxilin beta	0.271976	0.0119223	0.0986023
GeneID:64663	SPANXC	SPANX family member C	0.27129	0.00605433	0.0642444
GeneID:5538	PPT1	palmitoyl-protein thioesterase 1	0.270676	0.00349759	0.0449833
GeneID:10535	RNASEH2A	ribonuclease H2 subunit A	0.27007	0.00661452	0.0684399
GeneID:84817	TXNDC17	thioredoxin domain containing 17	0.269945	0.00549948	0.0607757
GeneID:5691	PSMB3	proteasome subunit beta 3	0.269902	0.000446288	0.0101337
GeneID:7791	ZYX	zyxin	0.26979	0.00106443	0.0194132
GeneID:5371	PML	promyelocytic leukemia	0.269594	0.00139489	0.0236147
GeneID:643	CXCR5	C-X-C motif chemokine receptor 5	0.26947	0.00784657	0.0763064
GeneID:6782	HSPA13	heat shock protein family A (Hsp70) member 13	0.269211	0.000961124	0.0178918
GeneID:79930	DOK3	docking protein 3	0.269157	0.000491057	0.0108714
GeneID:7171	TPM4	tropomyosin 4	0.269123	0.00276048	0.0383589
GeneID:6489	ST8SIA1	ST8 alpha-N-acetyl-neuraminide alpha-2,8-sialyltransferase 1	0.268998	7.0223e-05	0.00232576
GeneID:2771	GNAI2	G protein subunit alpha i2	0.268595	3.41931e-05	0.00129765
GeneID:257144	GCSAM	germinal center associated signaling and motility	0.268203	0.00202645	0.0309034
GeneID:257068	PLCXD2	phosphatidylinositol specific phospholipase C X domain containing 2	0.267452	0.00829123	0.0785659
GeneID:132160	PPM1M	protein phosphatase, Mg2+/Mn2+ dependent 1M	0.266748	0.00378288	0.0474376
GeneID:1889	ECE1	endothelin converting enzyme 1	0.266724	0.00504875	0.0574711
GeneID:4860	PNP	purine nucleoside phosphorylase	0.266192	0.00159951	0.0260613
GeneID:5008	OSM	oncostatin M	0.26557	0.0020338	0.0309716
GeneID:5305	PIP4K2A	phosphatidylinositol-5-phosphate 4-kinase type 2 alpha	0.265496	0.0044904	0.0533952
GeneID:29125	C11orf21	chromosome 11 open reading frame 21	0.264494	0.000395861	0.00920154
GeneID:25886	POC1A	POC1 centriolar protein A	0.263753	0.0090994	0.0832242
GeneID:79621	RNASEH2B	ribonuclease H2 subunit B	0.263523	9.38813e-05	0.00291275
GeneID:4815	NINJ2	ninjurin 2	0.263423	0.00829537	0.0785659
GeneID:910	CD1B	CD1b molecule	0.262992	0.00289396	0.0394521
GeneID:94039	ZNF101	zinc finger protein 101	0.26242	0.00162508	0.0262665
GeneID:23333	DPY19L1	dpy-19 like C-mannosyltransferase 1	0.262213	0.0102859	0.0895977
GeneID:55785	FGD6	FYVE, RhoGEF and PH domain containing 6	0.260904	0.0114871	0.0961587
GeneID:171546	SPTSSA	serine palmitoyltransferase small subunit A	0.259982	0.00455473	0.0536539
GeneID:56942	CMC2	C-X9-C motif containing 2	0.2599	0.00141927	0.023869
GeneID:84225	ZMYND15	zinc finger MYND-type containing 15	0.25982	0.0030711	0.0410449
GeneID:6195	RPS6KA1	ribosomal protein S6 kinase A1	0.259583	0.00225981	0.0334006
GeneID:51026	GOLT1B	golgi transport 1B	0.259426	0.000891082	0.0169086
GeneID:6843	VAMP1	vesicle associated membrane protein 1	0.258575	0.00987967	0.0877588
GeneID:26578	OSTF1	osteoclast stimulating factor 1	0.258238	0.000333292	0.00799679
GeneID:25801	GCA	grancalcin	0.25807	0.00154999	0.0255111
GeneID:3139	HLA-L	major histocompatibility complex, class I, L (pseudogene)	0.257855	0.0112881	0.0951053
GeneID:158248	TTC16	tetratricopeptide repeat domain 16	0.257796	0.00374364	0.0471371
GeneID:3091	HIF1A	hypoxia inducible factor 1 alpha subunit	0.257553	0.00890613	0.0819774
GeneID:1318	SLC31A2	solute carrier family 31 member 2	0.257528	0.000309054	0.00755801
GeneID:10312	TCIRG1	T-cell immune regulator 1, ATPase H+ transporting V0 subunit a3	0.257302	0.0105506	0.091163
GeneID:93492	TPTE2	transmembrane phosphoinositide 3-phosphatase and tensin homolog 2	0.256497	0.00447591	0.0532522
GeneID:4671	NAIP	NLR family apoptosis inhibitory protein	0.256181	0.00790217	0.0766919
GeneID:3812	KIR3DL2	killer cell immunoglobulin like receptor, three Ig domains and long cytoplasmic tail 2	0.255726	0.00196596	0.0301513
GeneID:406	ARNTL	aryl hydrocarbon receptor nuclear translocator like	0.255489	0.00456211	0.0536539
GeneID:55589	BMP2K	BMP2 inducible kinase	0.255034	0.00498445	0.0570096
GeneID:51752	ERAP1	endoplasmic reticulum aminopeptidase 1	0.254934	0.00251962	0.0359346
GeneID:55312	RFK	riboflavin kinase	0.254571	0.00792526	0.0768124
GeneID:196383	RILPL2	Rab interacting lysosomal protein like 2	0.254237	0.00437961	0.0525942
GeneID:10133	OPTN	optineurin	0.254207	0.00530379	0.0593113
GeneID:4174	MCM5	minichromosome maintenance complex component 5	0.254121	0.00514127	0.0581869
GeneID:285381	DPH3	diphthamide biosynthesis 3	0.252866	0.000200909	0.00542983
GeneID:643418	LIPN	lipase family member N	0.252641	0.00327582	0.0428456
GeneID:8565	YARS	tyrosyl-tRNA synthetase	0.25189	7.16317e-05	0.00235436
GeneID:3593	IL12B	interleukin 12B	0.251836	3.0016e-06	0.000164092
GeneID:50650	ARHGEF3	Rho guanine nucleotide exchange factor 3	0.251813	0.000220159	0.00577101
GeneID:10487	CAP1	cyclase associated actin cytoskeleton regulatory protein 1	0.251765	0.001927	0.029638
GeneID:5777	PTPN6	protein tyrosine phosphatase, non-receptor type 6	0.251638	0.00562299	0.0615111
GeneID:101928603	C6orf229	chromosome 6 open reading frame 229	0.251394	0.00733555	0.0730645
GeneID:1769	DNAH8	dynein axonemal heavy chain 8	0.250978	0.00296241	0.0400816
GeneID:401505	TOMM5	translocase of outer mitochondrial membrane 5	0.250598	0.00672603	0.0690499
GeneID:574432	IBA57-AS1	IBA57 antisense RNA 1 (head to head)	-0.250065	0.00555846	0.0611459
GeneID:23030	KDM4B	lysine demethylase 4B	-0.25036	0.000256183	0.00649297
GeneID:219931	TPCN2	two pore segment channel 2	-0.250861	0.00518205	0.0584299
GeneID:84181	CHD6	chromodomain helicase DNA binding protein 6	-0.251048	0.00181267	0.0282823
GeneID:101930534	NA	NA	-0.251094	0.00284237	0.0390224
GeneID:162962	ZNF836	zinc finger protein 836	-0.251548	0.00466146	0.0544106
GeneID:353274	ZNF445	zinc finger protein 445	-0.251594	7.15001e-05	0.00235362
GeneID:158405	KIAA1958	KIAA1958	-0.25163	0.00385286	0.0480362
GeneID:387849	REP15	RAB15 effector protein	-0.252118	0.0108139	0.092299
GeneID:100131434	LINC00893	long intergenic non-protein coding RNA 893	-0.252654	0.00273457	0.038097
GeneID:8398	PLA2G6	phospholipase A2 group VI	-0.253248	0.0116422	0.0969287
GeneID:402483	LINC01000	long intergenic non-protein coding RNA 1000	-0.254486	0.00166385	0.0268329
GeneID:54496	PRMT7	protein arginine methyltransferase 7	-0.254753	9.17574e-05	0.00285531
GeneID:27152	INTU	inturned planar cell polarity protein	-0.254873	0.00236827	0.0345206
GeneID:54885	TBC1D8B	TBC1 domain family member 8B	-0.255013	0.00605192	0.0642444
GeneID:79963	ABCA11P	ATP binding cassette subfamily A member 11, pseudogene	-0.25522	0.00495296	0.0568177
GeneID:51390	AIG1	androgen induced 1	-0.255275	0.0114869	0.0961587
GeneID:81669	CCNL2	cyclin L2	-0.255399	0.00167455	0.0268873
GeneID:51447	IP6K2	inositol hexakisphosphate kinase 2	-0.255481	0.000482044	0.0107201
GeneID:9394	HS6ST1	heparan sulfate 6-O-sulfotransferase 1	-0.255814	0.00472069	0.0549348
GeneID:6821	SUOX	sulfite oxidase	-0.256354	0.00622149	0.0655031
GeneID:51754	TMEM8B	transmembrane protein 8B	-0.257734	0.000778371	0.0153575
GeneID:80725	SRCIN1	SRC kinase signaling inhibitor 1	-0.257842	0.00710842	0.0717622
GeneID:79809	TTC21B	tetratricopeptide repeat domain 21B	-0.258109	0.00037287	0.00876056
GeneID:79777	ACBD4	acyl-CoA binding domain containing 4	-0.258159	0.0101903	0.0892775
GeneID:171425	CLYBL	citrate lyase beta like	-0.258677	0.00280304	0.0386272
GeneID:116983	ACAP3	ArfGAP with coiled-coil, ankyrin repeat and PH domains 3	-0.258861	0.00306441	0.0409993
GeneID:80724	ACAD10	acyl-CoA dehydrogenase family member 10	-0.259562	6.60353e-05	0.0022108
GeneID:123688	HYKK	hydroxylysine kinase	-0.259654	0.00668847	0.0688255
GeneID:79696	ZC2HC1C	zinc finger C2HC-type containing 1C	-0.259914	0.000495991	0.0109514
GeneID:10224	ZNF443	zinc finger protein 443	-0.260116	0.010195	0.0892775
GeneID:2622	GAS8	growth arrest specific 8	-0.260156	0.00309657	0.0412253
GeneID:155060	LOC155060	AI894139 pseudogene	-0.260221	0.00646264	0.06732
GeneID:84527	ZNF559	zinc finger protein 559	-0.26044	0.00134106	0.0229645
GeneID:7638	ZNF221	zinc finger protein 221	-0.260675	0.00682338	0.0697316
GeneID:220388	CCDC89	coiled-coil domain containing 89	-0.261141	0.00174354	0.0275908
GeneID:124540	MSI2	musashi RNA binding protein 2	-0.261213	0.0100652	0.0889029
GeneID:7754	ZNF204P	zinc finger protein 204, pseudogene	-0.262078	0.00835707	0.0790116
GeneID:9752	PCDHA9	protocadherin alpha 9	-0.262304	0.00454736	0.0536539
GeneID:92	ACVR2A	activin A receptor type 2A	-0.26262	0.00554163	0.0610239
GeneID:1131	CHRM3	cholinergic receptor muscarinic 3	-0.262764	0.00516281	0.0582779
GeneID:84809	CROCCP2	ciliary rootlet coiled-coil, rootletin pseudogene 2	-0.262878	0.00664517	0.068689
GeneID:8491	MAP4K3	mitogen-activated protein kinase kinase kinase kinase 3	-0.262939	0.00126341	0.0220729
GeneID:23514	SPIDR	scaffolding protein involved in DNA repair	-0.263296	0.00019472	0.0053049
GeneID:55672	NBPF1	NBPF member 1	-0.263666	0.00287629	0.0392783
GeneID:56890	MDM1	Mdm1 nuclear protein	-0.264102	0.00735701	0.073177
GeneID:677766	SCARNA2	small Cajal body-specific RNA 2	-0.264112	0.0121932	0.0996828
GeneID:84988	PPP1R16A	protein phosphatase 1 regulatory subunit 16A	-0.264177	0.00692595	0.0705134
GeneID:55251	PCMTD2	protein-L-isoaspartate (D-aspartate) O-methyltransferase domain containing 2	-0.26444	0.00133506	0.0229167
GeneID:252983	STXBP4	syntaxin binding protein 4	-0.264721	0.000439078	0.00999099
GeneID:285989	ZNF789	zinc finger protein 789	-0.265581	0.00271845	0.0379458
GeneID:23598	PATZ1	POZ/BTB and AT hook containing zinc finger 1	-0.26627	0.00203301	0.0309716
GeneID:9187	SLC24A1	solute carrier family 24 member 1	-0.266433	0.00102384	0.0188642
GeneID:58500	ZNF250	zinc finger protein 250	-0.267226	5.22806e-05	0.00183868
GeneID:286144	TRIQK	triple QxxK/R motif containing	-0.267498	0.00334107	0.0433837
GeneID:90586	AOC4P	amine oxidase, copper containing 4, pseudogene	-0.267747	0.00122457	0.0215688
GeneID:79962	DNAJC22	DnaJ heat shock protein family (Hsp40) member C22	-0.267925	0.0108999	0.0928858
GeneID:25924	MYRIP	myosin VIIA and Rab interacting protein	-0.268156	0.00870479	0.0808158
GeneID:222484	LNX2	ligand of numb-protein X 2	-0.268653	0.000389454	0.00907213
GeneID:53354	PANK1	pantothenate kinase 1	-0.269086	0.0045435	0.0536539
GeneID:59338	PLEKHA1	pleckstrin homology domain containing A1	-0.269282	0.00168968	0.0270274
GeneID:56097	PCDHGC5	protocadherin gamma subfamily C, 5	-0.269382	0.00604714	0.0642444
GeneID:23285	KIAA1107	KIAA1107	-0.269561	0.00322319	0.0423077
GeneID:25766	PRPF40B	pre-mRNA processing factor 40 homolog B	-0.269811	0.00150336	0.0249766
GeneID:57577	CCDC191	coiled-coil domain containing 191	-0.27083	0.00273812	0.0381068
GeneID:126069	ZNF491	zinc finger protein 491	-0.271261	0.00177195	0.0278888
GeneID:134701	RIPPLY2	ripply transcriptional repressor 2	-0.271537	0.00277886	0.0384165
GeneID:388695	LYSMD1	LysM domain containing 1	-0.271685	0.00118407	0.0210616
GeneID:101930669	NA	NA	-0.272122	0.00869837	0.0808158
GeneID:80818	ZNF436	zinc finger protein 436	-0.272303	0.00829963	0.0785717
GeneID:65065	NBEAL1	neurobeachin like 1	-0.272409	0.000820779	0.0159963
GeneID:101752399	STAG3L5P-PVRIG2P-PILRB	STAG3L5P-PVRIG2P-PILRB readthrough	-0.273102	0.00192255	0.0295905
GeneID:10896	OCLM	oculomedin	-0.273174	0.0101871	0.0892775
GeneID:100329109	GCSHP3	glycine cleavage system protein H pseudogene 3	-0.273286	0.00113083	0.0202817
GeneID:91392	ZNF502	zinc finger protein 502	-0.273365	0.0114924	0.0961587
GeneID:9696	CROCC	ciliary rootlet coiled-coil, rootletin	-0.273437	0.00175781	0.0277674
GeneID:5465	PPARA	peroxisome proliferator activated receptor alpha	-0.273876	0.000198642	0.00538202
GeneID:6809	STX3	syntaxin 3	-0.273914	0.00512171	0.0580263
GeneID:10325	RRAGB	Ras related GTP binding B	-0.27437	0.000151997	0.00434508
GeneID:7976	FZD3	frizzled class receptor 3	-0.274534	0.00804681	0.0775298
GeneID:5774	PTPN3	protein tyrosine phosphatase, non-receptor type 3	-0.274554	0.0102843	0.0895977
GeneID:7582	ZNF33B	zinc finger protein 33B	-0.275113	0.00419359	0.0510753
GeneID:162993	ZNF846	zinc finger protein 846	-0.275756	0.00884913	0.0816616
GeneID:129684	CNTNAP5	contactin associated protein like 5	-0.276186	0.01053	0.0911427
GeneID:80034	CSRNP3	cysteine and serine rich nuclear protein 3	-0.276799	0.0003066	0.00752355
GeneID:491	ATP2B2	ATPase plasma membrane Ca2+ transporting 2	-0.277234	0.0036641	0.046488
GeneID:57657	HCN3	hyperpolarization activated cyclic nucleotide gated potassium channel 3	-0.277451	0.00441703	0.0528319
GeneID:255812	SDHAP1	succinate dehydrogenase complex flavoprotein subunit A pseudogene 1	-0.278097	0.00743743	0.0733351
GeneID:987	LRBA	LPS responsive beige-like anchor protein	-0.278412	0.000518753	0.0113841
GeneID:23613	ZMYND8	zinc finger MYND-type containing 8	-0.279207	0.00609133	0.0645614
GeneID:9463	PICK1	protein interacting with PRKCA 1	-0.279344	0.000465123	0.0104298
GeneID:79582	SPAG16	sperm associated antigen 16	-0.279574	0.00376006	0.0471789
GeneID:57545	CC2D2A	coiled-coil and C2 domain containing 2A	-0.279665	0.00902099	0.0827173
GeneID:345275	HSD17B13	hydroxysteroid 17-beta dehydrogenase 13	-0.280432	0.00520071	0.0585684
GeneID:414235	PRR26	proline rich 26	-0.280998	0.000820036	0.0159963
GeneID:64847	SPATA20	spermatogenesis associated 20	-0.281537	0.00293701	0.0398879
GeneID:284309	ZNF776	zinc finger protein 776	-0.281859	0.000190147	0.00520411
GeneID:4646	MYO6	myosin VI	-0.282255	0.00884439	0.0816527
GeneID:203062	TSNARE1	t-SNARE domain containing 1	-0.282273	0.000462144	0.0103802
GeneID:9743	ARHGAP32	Rho GTPase activating protein 32	-0.282472	0.00659977	0.0683633
GeneID:50838	TAS2R13	taste 2 receptor member 13	-0.283151	0.00422127	0.0513255
GeneID:63027	SLC22A23	solute carrier family 22 member 23	-0.28439	0.00655127	0.0680135
GeneID:55733	HHAT	hedgehog acyltransferase	-0.284432	0.00381488	0.0477181
GeneID:400720	ZNF772	zinc finger protein 772	-0.284735	0.00515565	0.0582305
GeneID:79969	ATAT1	alpha tubulin acetyltransferase 1	-0.284828	0.00154797	0.0255111
GeneID:6256	RXRA	retinoid X receptor alpha	-0.285	0.00342642	0.0443055
GeneID:645752	LOC645752	golgin A6 family member A pseudogene	-0.285406	0.00613944	0.0648923
GeneID:100527964	LHX4-AS1	LHX4 antisense RNA 1	-0.285935	0.000330261	0.00795316
GeneID:57453	DSCAML1	DS cell adhesion molecule like 1	-0.285949	0.00413962	0.0507327
GeneID:170394	PWWP2B	PWWP domain containing 2B	-0.286921	0.00814593	0.0779401
GeneID:83759	RBM4B	RNA binding motif protein 4B	-0.286983	0.000106071	0.00321699
GeneID:388886	LRRC75B	leucine rich repeat containing 75B	-0.287149	0.0109201	0.0930208
GeneID:25837	RAB26	RAB26, member RAS oncogene family	-0.28832	0.00362683	0.0461236
GeneID:55277	FGGY	FGGY carbohydrate kinase domain containing	-0.288354	0.000832995	0.016176
GeneID:23268	DNMBP	dynamin binding protein	-0.288774	0.00611276	0.0647053
GeneID:23331	TTC28	tetratricopeptide repeat domain 28	-0.288795	0.00484974	0.0560028
GeneID:54769	DIRAS2	DIRAS family GTPase 2	-0.289115	0.00707525	0.0716282
GeneID:389524	GTF2IRD2B	GTF2I repeat domain containing 2B	-0.289327	0.000832322	0.016176
GeneID:493911	PHOSPHO2	phosphatase, orphan 2	-0.289937	0.00741481	0.0733351
GeneID:51281	ANKMY1	ankyrin repeat and MYND domain containing 1	-0.290093	0.000490994	0.0108714
GeneID:9858	PPP1R26	protein phosphatase 1 regulatory subunit 26	-0.290453	0.000763496	0.0151869
GeneID:148327	CREB3L4	cAMP responsive element binding protein 3 like 4	-0.290511	0.00840366	0.0792235
GeneID:4926	NUMA1	nuclear mitotic apparatus protein 1	-0.290822	0.000149316	0.00428198
GeneID:55349	CHDH	choline dehydrogenase	-0.291057	0.00539554	0.0598367
GeneID:653319	KIAA0895L	KIAA0895 like	-0.291517	0.000364066	0.00859628
GeneID:5071	PRKN	parkin RBR E3 ubiquitin protein ligase	-0.291572	0.0025358	0.0361201
GeneID:55074	OXR1	oxidation resistance 1	-0.291603	0.00265568	0.0374326
GeneID:26275	HIBCH	3-hydroxyisobutyryl-CoA hydrolase	-0.291667	0.000388013	0.00904832
GeneID:80059	LRRTM4	leucine rich repeat transmembrane neuronal 4	-0.292721	0.00299175	0.0403521
GeneID:85358	SHANK3	SH3 and multiple ankyrin repeat domains 3	-0.292883	0.00848316	0.0794563
GeneID:57060	PCBP4	poly(rC) binding protein 4	-0.292927	0.00149631	0.0249316
GeneID:2063	NR2F6	nuclear receptor subfamily 2 group F member 6	-0.293246	0.00709979	0.0717421
GeneID:55556	ENOSF1	enolase superfamily member 1	-0.293415	0.00138313	0.0234621
GeneID:56098	PCDHGC4	protocadherin gamma subfamily C, 4	-0.293515	0.00285136	0.0390282
GeneID:26025	PCDHGA12	protocadherin gamma subfamily A, 12	-0.293738	0.00946932	0.0855567
GeneID:140680	C20orf96	chromosome 20 open reading frame 96	-0.293741	0.00674639	0.0691746
GeneID:84436	ZNF528	zinc finger protein 528	-0.294525	0.00618944	0.0652506
GeneID:7539	ZFP37	ZFP37 zinc finger protein	-0.294867	0.00708197	0.0716559
GeneID:7746	ZSCAN9	zinc finger and SCAN domain containing 9	-0.294968	0.000360994	0.00853812
GeneID:160140	C11orf65	chromosome 11 open reading frame 65	-0.295259	0.000620214	0.012985
GeneID:32	ACACB	acetyl-CoA carboxylase beta	-0.295362	0.0105932	0.0914184
GeneID:10500	SEMA6C	semaphorin 6C	-0.295444	0.00821235	0.0782491
GeneID:55025	FLJ20712	uncharacterized FLJ20712	-0.295848	0.00610875	0.0646946
GeneID:582	BBS1	Bardet-Biedl syndrome 1	-0.29587	0.000546697	0.0117936
GeneID:83450	DRC3	dynein regulatory complex subunit 3	-0.295911	0.00743335	0.0733351
GeneID:349075	ZNF713	zinc finger protein 713	-0.296366	0.00211035	0.0318151
GeneID:9372	ZFYVE9	zinc finger FYVE-type containing 9	-0.29704	0.00267461	0.037528
GeneID:7771	ZNF112	zinc finger protein 112	-0.297376	0.000596606	0.0126002
GeneID:357	SHROOM2	shroom family member 2	-0.297823	0.0106234	0.0915171
GeneID:150709	ANKAR	ankyrin and armadillo repeat containing	-0.298561	0.000119648	0.00352963
GeneID:101927663	NA	NA	-0.2992	0.000596923	0.0126002
GeneID:425054	VCX3B	variable charge, X-linked 3B	-0.299327	0.00844583	0.0793029
GeneID:10966	RAB40B	RAB40B, member RAS oncogene family	-0.300766	0.00102016	0.0188124
GeneID:84899	TMTC4	transmembrane and tetratricopeptide repeat containing 4	-0.300978	0.000895204	0.0169545
GeneID:605	BCL7A	BCL tumor suppressor 7A	-0.301676	0.00224837	0.0333
GeneID:152687	ZNF595	zinc finger protein 595	-0.301819	0.00633493	0.0663416
GeneID:7008	TEF	TEF, PAR bZIP transcription factor	-0.303169	0.000625807	0.0130567
GeneID:130872	AHSA2	activator of HSP90 ATPase homolog 2	-0.303521	4.03088e-05	0.00149302
GeneID:8165	AKAP1	A-kinase anchoring protein 1	-0.303713	0.00091297	0.0171283
GeneID:81033	KCNH6	potassium voltage-gated channel subfamily H member 6	-0.303973	0.00858136	0.0800112
GeneID:157567	ANKRD46	ankyrin repeat domain 46	-0.304154	0.000567126	0.0121358
GeneID:284306	ZNF547	zinc finger protein 547	-0.304521	0.000409147	0.00942056
GeneID:282808	RAB40AL	RAB40A like	-0.304662	0.000545106	0.0117901
GeneID:352954	GATS	GATS, stromal antigen 3 opposite strand	-0.305152	0.00312306	0.0414756
GeneID:254887	ZDHHC23	zinc finger DHHC-type containing 23	-0.305895	0.00315841	0.0416799
GeneID:57573	ZNF471	zinc finger protein 471	-0.306116	0.00744399	0.0733663
GeneID:645513	LOC645513	septin 7 pseudogene	-0.307069	0.000246134	0.00628996
GeneID:27175	TUBG2	tubulin gamma 2	-0.30718	0.00210595	0.0318151
GeneID:285175	UNC80	unc-80 homolog, NALCN channel complex subunit	-0.307486	0.00211764	0.0318508
GeneID:25759	SHC2	SHC adaptor protein 2	-0.30946	0.00689834	0.070365
GeneID:7761	ZNF214	zinc finger protein 214	-0.310557	0.00338824	0.0438925
GeneID:8864	PER2	period circadian regulator 2	-0.310951	0.000850697	0.0164311
GeneID:100130950	LOC100130950	uncharacterized LOC100130950	-0.311235	8.5296e-05	0.00270071
GeneID:11180	WDR6	WD repeat domain 6	-0.311738	0.000479729	0.0106797
GeneID:91862	MARVELD3	MARVEL domain containing 3	-0.311779	0.0029177	0.0397125
GeneID:200420	ALMS1P1	ALMS1, centrosome and basal body associated protein pseudogene 1	-0.311808	0.0083302	0.0787921
GeneID:80705	TSGA10	testis specific 10	-0.312142	0.00591347	0.0634669
GeneID:314	AOC2	amine oxidase, copper containing 2	-0.31271	0.0112836	0.0951053
GeneID:220001	VWCE	von Willebrand factor C and EGF domains	-0.313094	0.00887149	0.0817631
GeneID:400931	MIRLET7BHG	MIRLET7B host gene	-0.313633	0.00114152	0.0204564
GeneID:54429	TAS2R5	taste 2 receptor member 5	-0.314037	0.00841984	0.079257
GeneID:463	ZFHX3	zinc finger homeobox 3	-0.314429	0.00303229	0.0406451
GeneID:90233	ZNF551	zinc finger protein 551	-0.314463	0.00187962	0.0290919
GeneID:93	ACVR2B	activin A receptor type 2B	-0.31481	0.0011909	0.0211657
GeneID:421	ARVCF	ARVCF, delta catenin family member	-0.315591	6.30288e-05	0.00214001
GeneID:55779	CFAP44	cilia and flagella associated protein 44	-0.31599	0.00169638	0.0270743
GeneID:221078	NSUN6	NOP2/Sun RNA methyltransferase family member 6	-0.316273	0.00146592	0.0244629
GeneID:7586	ZKSCAN1	zinc finger with KRAB and SCAN domains 1	-0.316303	5.27718e-06	0.000265013
GeneID:283450	HECTD4	HECT domain E3 ubiquitin protein ligase 4	-0.316769	1.26147e-06	7.82764e-05
GeneID:57496	MKL2	MKL1/myocardin like 2	-0.317115	5.24325e-06	0.000263923
GeneID:102724250	LOC102724250	neuroblastoma breakpoint family member 1	-0.317276	0.00250299	0.0358656
GeneID:102723508	KANTR	KDM5C adjacent transcript	-0.317644	0.000211972	0.00563017
GeneID:102725276	NA	NA	-0.317742	0.00157368	0.0257635
GeneID:9026	HIP1R	huntingtin interacting protein 1 related	-0.319771	0.00752168	0.0740306
GeneID:5455	POU3F3	POU class 3 homeobox 3	-0.320761	0.00645324	0.0672694
GeneID:26873	OPLAH	5-oxoprolinase, ATP-hydrolysing	-0.321331	0.00153201	0.0253504
GeneID:387036	GUSBP2	glucuronidase, beta pseudogene 2	-0.321418	0.000161599	0.00456751
GeneID:22982	DIP2C	disco interacting protein 2 homolog C	-0.321478	0.000529257	0.0115446
GeneID:54993	ZSCAN2	zinc finger and SCAN domain containing 2	-0.321701	0.000161866	0.00456906
GeneID:9722	NOS1AP	nitric oxide synthase 1 adaptor protein	-0.321855	0.0119118	0.0985527
GeneID:9478	CABP1	calcium binding protein 1	-0.322551	0.00161098	0.0261756
GeneID:246181	AKR7L	aldo-keto reductase family 7 like (gene/pseudogene)	-0.32278	0.00726922	0.0726384
GeneID:51179	HAO2	hydroxyacid oxidase 2	-0.323303	0.0071653	0.0720332
GeneID:6002	RGS12	regulator of G protein signaling 12	-0.324217	0.000225829	0.00587536
GeneID:3373	HYAL1	hyaluronoglucosaminidase 1	-0.325963	0.0122319	0.0998513
GeneID:5095	PCCA	propionyl-CoA carboxylase alpha subunit	-0.32656	0.000126913	0.00370346
GeneID:55893	ZNF395	zinc finger protein 395	-0.326618	0.000903183	0.0170038
GeneID:29116	MYLIP	myosin regulatory light chain interacting protein	-0.326704	0.00738361	0.0733066
GeneID:4774	NFIA	nuclear factor I A	-0.327023	0.0121246	0.0994285
GeneID:51302	CYP39A1	cytochrome P450 family 39 subfamily A member 1	-0.327238	0.00829435	0.0785659
GeneID:2059	EPS8	epidermal growth factor receptor pathway substrate 8	-0.328314	0.0091091	0.0832777
GeneID:55599	RNPC3	RNA binding region (RNP1, RRM) containing 3	-0.328743	0.00112152	0.0201481
GeneID:5462	POU5F1B	POU class 5 homeobox 1B	-0.328873	0.0053165	0.059339
GeneID:55064	SPATA6L	spermatogenesis associated 6 like	-0.32926	0.00535518	0.0596081
GeneID:27327	TNRC6A	trinucleotide repeat containing 6A	-0.329341	1.91136e-07	1.50087e-05
GeneID:100533464	PRH1-PRR4	PRH1-PRR4 readthrough	-0.330744	0.000659016	0.0135402
GeneID:51310	SLC22A17	solute carrier family 22 member 17	-0.330781	0.00284037	0.0390224
GeneID:4211	MEIS1	Meis homeobox 1	-0.331244	0.00825668	0.0784232
GeneID:11061	CNMD	chondromodulin	-0.331575	0.00556952	0.0612363
GeneID:650669	GAS6-AS1	GAS6 antisense RNA 1	-0.332318	0.00207079	0.0314462
GeneID:6297	SALL2	spalt like transcription factor 2	-0.332944	0.00821437	0.0782491
GeneID:8996	NOL3	nucleolar protein 3	-0.333041	0.00241808	0.0349505
GeneID:440295	GOLGA6L9	golgin A6 family-like 9	-0.33305	0.00151342	0.0250812
GeneID:9742	IFT140	intraflagellar transport 140	-0.333699	3.74656e-05	0.00139971
GeneID:497190	CLEC18B	C-type lectin domain family 18 member B	-0.335701	0.00951237	0.0858379
GeneID:5362	PLXNA2	plexin A2	-0.335832	0.00732401	0.0730269
GeneID:5256	PHKA2	phosphorylase kinase regulatory subunit alpha 2	-0.336209	0.00180531	0.0282082
GeneID:200030	NBPF11	NBPF member 11	-0.337264	0.000930369	0.0174204
GeneID:100507577	NA	NA	-0.337394	0.00130993	0.0226655
GeneID:284352	PPP1R37	protein phosphatase 1 regulatory subunit 37	-0.337788	0.00105432	0.0192941
GeneID:379013	RNF138P1	ring finger protein 138 pseudogene 1	-0.339297	0.00297924	0.0402338
GeneID:151050	KANSL1L	KAT8 regulatory NSL complex subunit 1 like	-0.339777	0.000721205	0.0146232
GeneID:7026	NR2F2	nuclear receptor subfamily 2 group F member 2	-0.341086	0.00359044	0.0457416
GeneID:57575	PCDH10	protocadherin 10	-0.341798	0.010187	0.0892775
GeneID:10207	PATJ	PATJ, crumbs cell polarity complex component	-0.341856	0.00375528	0.0471702
GeneID:23742	NPAP1	nuclear pore associated protein 1	-0.342172	0.00708462	0.0716559
GeneID:23189	KANK1	KN motif and ankyrin repeat domains 1	-0.342477	0.00926517	0.0842576
GeneID:56140	PCDHA8	protocadherin alpha 8	-0.342732	0.00589569	0.0633359
GeneID:22903	BTBD3	BTB domain containing 3	-0.342994	0.00236969	0.0345206
GeneID:120376	COLCA2	colorectal cancer associated 2	-0.344009	0.0092418	0.0842139
GeneID:4281	MID1	midline 1	-0.344389	0.0107231	0.0918717
GeneID:1793	DOCK1	dedicator of cytokinesis 1	-0.344726	5.22795e-05	0.00183868
GeneID:55036	CCDC40	coiled-coil domain containing 40	-0.344736	0.00926701	0.0842576
GeneID:90990	KIFC2	kinesin family member C2	-0.345002	0.00154402	0.025471
GeneID:5129	CDK18	cyclin dependent kinase 18	-0.345163	0.00659972	0.0683633
GeneID:56994	CHPT1	choline phosphotransferase 1	-0.346294	0.00327924	0.0428643
GeneID:8759	ADAM1A	ADAM metallopeptidase domain 1A (pseudogene)	-0.34732	0.00234721	0.0343166
GeneID:89866	SEC16B	SEC16 homolog B, endoplasmic reticulum export factor	-0.349599	0.00804925	0.0775298
GeneID:9223	MAGI1	membrane associated guanylate kinase, WW and PDZ domain containing 1	-0.349616	0.00455283	0.0536539
GeneID:9053	MAP7	microtubule associated protein 7	-0.350088	0.00813228	0.0779401
GeneID:143425	SYT9	synaptotagmin 9	-0.35093	0.00214202	0.0321437
GeneID:116987	AGAP1	ArfGAP with GTPase domain, ankyrin repeat and PH domain 1	-0.351218	3.48849e-06	0.000186001
GeneID:9087	TMSB4Y	thymosin beta 4, Y-linked	-0.351261	0.000544983	0.0117901
GeneID:4601	MXI1	MAX interactor 1, dimerization protein	-0.352237	4.51816e-05	0.00163975
GeneID:27115	PDE7B	phosphodiesterase 7B	-0.353517	0.00483931	0.0559145
GeneID:64714	PDIA2	protein disulfide isomerase family A member 2	-0.353678	0.00837763	0.0791021
GeneID:101927960	LOC101927960	uncharacterized LOC101927960	-0.354756	0.000297162	0.00733363
GeneID:9215	LARGE1	LARGE xylosyl- and glucuronyltransferase 1	-0.355082	0.0085355	0.0797213
GeneID:2852	GPER1	G protein-coupled estrogen receptor 1	-0.355594	0.000210075	0.00560736
GeneID:84054	PCDHB19P	protocadherin beta 19 pseudogene	-0.357558	0.00088675	0.0168709
GeneID:9942	XYLB	xylulokinase	-0.357811	0.000620566	0.012985
GeneID:92154	MTSS1L	MTSS1L, I-BAR domain containing	-0.360334	0.00258588	0.036592
GeneID:392255	GDF6	growth differentiation factor 6	-0.360855	0.000858692	0.0165044
GeneID:3993	LLGL2	LLGL2, scribble cell polarity complex component	-0.361028	0.00759881	0.074518
GeneID:64122	FN3K	fructosamine 3 kinase	-0.361937	0.00740016	0.0733351
GeneID:8502	PKP4	plakophilin 4	-0.363118	1.1255e-05	0.00050319
GeneID:102157401	PCBP2-OT1	PCBP2 overlapping transcript 1	-0.364119	3.27516e-06	0.00017593
GeneID:28970	C11orf54	chromosome 11 open reading frame 54	-0.364502	0.00108097	0.019599
GeneID:130940	CCDC148	coiled-coil domain containing 148	-0.36529	0.000220482	0.00577101
GeneID:9727	RAB11FIP3	RAB11 family interacting protein 3	-0.366317	4.42624e-05	0.00161181
GeneID:828	CAPS	calcyphosine	-0.36828	0.00967411	0.0867579
GeneID:4485	MST1	macrophage stimulating 1	-0.368604	0.0027702	0.0384015
GeneID:2036	EPB41L1	erythrocyte membrane protein band 4.1 like 1	-0.368805	0.00640012	0.0668622
GeneID:57639	CCDC146	coiled-coil domain containing 146	-0.369656	0.0116344	0.0969261
GeneID:23328	SASH1	SAM and SH3 domain containing 1	-0.371471	0.000462433	0.0103802
GeneID:5587	PRKD1	protein kinase D1	-0.371996	0.0101235	0.0891907
GeneID:9580	SOX13	SRY-box 13	-0.374183	0.00372447	0.0470054
GeneID:91768	CABLES1	Cdk5 and Abl enzyme substrate 1	-0.3749	0.00539767	0.0598367
GeneID:137872	ADHFE1	alcohol dehydrogenase, iron containing 1	-0.375453	0.00124735	0.0218631
GeneID:473	RERE	arginine-glutamic acid dipeptide repeats	-0.375711	4.6187e-06	0.000236401
GeneID:3911	LAMA5	laminin subunit alpha 5	-0.376269	0.00433644	0.0522551
GeneID:10160	FARP1	FERM, ARH/RhoGEF and pleckstrin domain protein 1	-0.376304	0.000641975	0.0133168
GeneID:2538	G6PC	glucose-6-phosphatase catalytic subunit	-0.376478	0.00211123	0.0318151
GeneID:151295	SLC23A3	solute carrier family 23 member 3	-0.377192	0.00354824	0.0454073
GeneID:90874	ZNF697	zinc finger protein 697	-0.377634	2.41092e-05	0.000962316
GeneID:653082	ZDHHC11B	zinc finger DHHC-type containing 11B	-0.377792	0.00557238	0.0612366
GeneID:3213	HOXB3	homeobox B3	-0.378245	0.0117242	0.097507
GeneID:56124	PCDHB12	protocadherin beta 12	-0.378495	0.0121803	0.0996291
GeneID:100294362	LOC100294362	uncharacterized LOC100294362	-0.378751	7.85897e-05	0.00252916
GeneID:126070	ZNF440	zinc finger protein 440	-0.381633	0.00320103	0.0420969
GeneID:79990	PLEKHH3	pleckstrin homology, MyTH4 and FERM domain containing H3	-0.382752	0.000124689	0.00364843
GeneID:206412	C6orf163	chromosome 6 open reading frame 163	-0.383727	2.14142e-05	0.000872086
GeneID:255403	ZNF718	zinc finger protein 718	-0.385332	0.000402339	0.00931202
GeneID:2195	FAT1	FAT atypical cadherin 1	-0.386289	0.00422918	0.0513638
GeneID:84626	KRBA1	KRAB-A domain containing 1	-0.386536	0.000346025	0.00825643
GeneID:149013	NBPF12	NBPF member 12	-0.389627	0.000452779	0.0102273
GeneID:1579	CYP4A11	cytochrome P450 family 4 subfamily A member 11	-0.392248	0.00585712	0.0631131
GeneID:1571	CYP2E1	cytochrome P450 family 2 subfamily E member 1	-0.392268	0.0122427	0.0998513
GeneID:125206	SLC5A10	solute carrier family 5 member 10	-0.392549	0.0105457	0.091163
GeneID:154043	CNKSR3	CNKSR family member 3	-0.393237	0.00162164	0.0262502
GeneID:84163	GTF2IRD2	GTF2I repeat domain containing 2	-0.393423	1.10239e-05	0.000494906
GeneID:56121	PCDHB15	protocadherin beta 15	-0.394475	0.00314999	0.0416031
GeneID:2166	FAAH	fatty acid amide hydrolase	-0.394901	0.00826571	0.0784232
GeneID:11138	TBC1D8	TBC1 domain family member 8	-0.396188	0.000168904	0.00473027
GeneID:100506755	MIR497HG	mir-497-195 cluster host gene	-0.396929	0.000330404	0.00795316
GeneID:653689	GSTT2B	glutathione S-transferase theta 2B (gene/pseudogene)	-0.398847	0.00682586	0.0697316
GeneID:56122	PCDHB14	protocadherin beta 14	-0.398895	0.00601923	0.0641987
GeneID:28999	KLF15	Kruppel like factor 15	-0.399292	6.22768e-05	0.00212449
GeneID:8497	PPFIA4	PTPRF interacting protein alpha 4	-0.400586	0.00774898	0.0756814
GeneID:130733	TMEM178A	transmembrane protein 178A	-0.400865	0.000420173	0.00963185
GeneID:57670	KIAA1549	KIAA1549	-0.402621	0.000763312	0.0151869
GeneID:10249	GLYAT	glycine-N-acyltransferase	-0.40408	0.00534017	0.0595024
GeneID:148523	CIART	circadian associated repressor of transcription	-0.405856	0.0039282	0.0487503
GeneID:64097	EPB41L4A	erythrocyte membrane protein band 4.1 like 4A	-0.406535	0.000866182	0.0165819
GeneID:392364	LOC392364	nuclear pore associated protein 1 pseudogene	-0.407786	0.00302785	0.0406108
GeneID:664701	ZNF826P	zinc finger protein 826, pseudogene	-0.408404	0.00559653	0.0613771
GeneID:8659	ALDH4A1	aldehyde dehydrogenase 4 family member A1	-0.410447	0.00669646	0.0688562
GeneID:54874	FNBP1L	formin binding protein 1 like	-0.412381	0.00064581	0.0133579
GeneID:283375	SLC39A5	solute carrier family 39 member 5	-0.41289	0.0038163	0.0477181
GeneID:56106	PCDHGA10	protocadherin gamma subfamily A, 10	-0.412957	0.00233323	0.0342173
GeneID:145282	MIPOL1	mirror-image polydactyly 1	-0.413071	0.000169742	0.00474181
GeneID:56105	PCDHGA11	protocadherin gamma subfamily A, 11	-0.413295	0.000650936	0.0134381
GeneID:9628	RGS6	regulator of G protein signaling 6	-0.414094	0.00554172	0.0610239
GeneID:8499	PPFIA2	PTPRF interacting protein alpha 2	-0.414803	0.00418427	0.0509904
GeneID:144100	PLEKHA7	pleckstrin homology domain containing A7	-0.416349	0.00538392	0.0598257
GeneID:727956	SDHAP2	succinate dehydrogenase complex flavoprotein subunit A pseudogene 2	-0.417578	0.000113876	0.00339647
GeneID:64900	LPIN3	lipin 3	-0.418077	0.000526203	0.0115125
GeneID:54961	SSH3	slingshot protein phosphatase 3	-0.418692	0.00418111	0.0509904
GeneID:25854	FAM149A	family with sequence similarity 149 member A	-0.419893	0.00739945	0.0733351
GeneID:10144	FAM13A	family with sequence similarity 13 member A	-0.420665	0.00179962	0.0281398
GeneID:65986	ZBTB10	zinc finger and BTB domain containing 10	-0.421558	0.000556424	0.0119675
GeneID:4137	MAPT	microtubule associated protein tau	-0.422502	0.00665891	0.0687344
GeneID:345079	SOWAHB	sosondowah ankyrin repeat domain family member B	-0.422536	0.00366847	0.0465162
GeneID:153579	BTNL9	butyrophilin like 9	-0.423841	0.000739803	0.0148746
GeneID:126823	KLHDC9	kelch domain containing 9	-0.425642	0.00159062	0.0259425
GeneID:117177	RAB3IP	RAB3A interacting protein	-0.425695	0.00438035	0.0525942
GeneID:51481	VCX3A	variable charge, X-linked 3A	-0.426061	0.00971808	0.0870395
GeneID:57475	PLEKHH1	pleckstrin homology, MyTH4 and FERM domain containing H1	-0.42726	0.0106226	0.0915171
GeneID:80036	TRPM3	transient receptor potential cation channel subfamily M member 3	-0.427898	0.0010704	0.0195057
GeneID:27242	TNFRSF21	TNF receptor superfamily member 21	-0.42896	0.00631425	0.0661893
GeneID:3760	KCNJ3	potassium voltage-gated channel subfamily J member 3	-0.429009	0.00924271	0.0842139
GeneID:4041	LRP5	LDL receptor related protein 5	-0.431284	0.000366256	0.00862479
GeneID:84253	GARNL3	GTPase activating Rap/RanGAP domain like 3	-0.431995	2.73508e-05	0.00106735
GeneID:22837	COBLL1	cordon-bleu WH2 repeat protein like 1	-0.432691	0.000653681	0.0134819
GeneID:4059	BCAM	basal cell adhesion molecule (Lutheran blood group)	-0.433455	0.0101936	0.0892775
GeneID:23461	ABCA5	ATP binding cassette subfamily A member 5	-0.433479	4.22047e-05	0.00154995
GeneID:64288	ZSCAN31	zinc finger and SCAN domain containing 31	-0.43609	0.00211275	0.0318151
GeneID:353322	ANKRD37	ankyrin repeat domain 37	-0.438573	0.000573929	0.0122223
GeneID:64762	GAREM1	GRB2 associated regulator of MAPK1 subtype 1	-0.439895	0.00632833	0.0663047
GeneID:6584	SLC22A5	solute carrier family 22 member 5	-0.445366	0.000323408	0.00782922
GeneID:55224	ETNK2	ethanolamine kinase 2	-0.445367	0.000854674	0.0164625
GeneID:55713	ZNF334	zinc finger protein 334	-0.445389	0.00997656	0.0884376
GeneID:3299	HSF4	heat shock transcription factor 4	-0.445451	0.000338454	0.00810262
GeneID:55793	MINDY1	MINDY lysine 48 deubiquitinase 1	-0.44752	7.59055e-05	0.00245375
GeneID:84708	LNX1	ligand of numb-protein X 1	-0.447707	0.00408282	0.0502858
GeneID:9481	SLC25A27	solute carrier family 25 member 27	-0.44878	0.00033923	0.00811221
GeneID:114088	TRIM9	tripartite motif containing 9	-0.450065	0.000316051	0.00767694
GeneID:2875	GPT	glutamic--pyruvic transaminase	-0.451061	0.00712525	0.0717978
GeneID:18	ABAT	4-aminobutyrate aminotransferase	-0.451263	0.0043136	0.052067
GeneID:56100	PCDHGB6	protocadherin gamma subfamily B, 6	-0.452522	0.00116207	0.0207902
GeneID:57182	ANKRD50	ankyrin repeat domain 50	-0.453572	0.00031755	0.00770468
GeneID:56126	PCDHB10	protocadherin beta 10	-0.45361	0.00301916	0.0405195
GeneID:64081	PBLD	phenazine biosynthesis like protein domain containing	-0.454162	0.000204036	0.00548441
GeneID:196446	MYRFL	myelin regulatory factor-like	-0.455746	0.00183375	0.0285083
GeneID:10129	FRY	FRY microtubule binding protein	-0.456093	0.00565156	0.0617298
GeneID:56120	PCDHGB8P	protocadherin gamma subfamily B, 8 pseudogene	-0.457166	0.00135544	0.0231014
GeneID:443	ASPA	aspartoacylase	-0.459577	0.00926393	0.0842576
GeneID:5602	MAPK10	mitogen-activated protein kinase 10	-0.46016	0.00167208	0.0268853
GeneID:22906	TRAK1	trafficking kinesin protein 1	-0.460402	0.00029182	0.00721002
GeneID:339766	MROH2A	maestro heat like repeat family member 2A	-0.462734	0.0025454	0.036209
GeneID:56108	PCDHGA7	protocadherin gamma subfamily A, 7	-0.462895	0.00125073	0.0218868
GeneID:55534	MAML3	mastermind like transcriptional coactivator 3	-0.462953	4.98108e-05	0.0017662
GeneID:102724660	LOC102724660	uncharacterized LOC102724660	-0.463049	0.00398793	0.0493497
GeneID:56125	PCDHB11	protocadherin beta 11	-0.463326	0.0101323	0.0892324
GeneID:8641	PCDHGB4	protocadherin gamma subfamily B, 4	-0.465574	0.00328988	0.0429049
GeneID:126969	SLC44A3	solute carrier family 44 member 3	-0.466069	0.0100265	0.0888071
GeneID:5364	PLXNB1	plexin B1	-0.46954	0.000209159	0.00558984
GeneID:619279	ZNF704	zinc finger protein 704	-0.471382	0.000116033	0.00345126
GeneID:54660	PCDHB18P	protocadherin beta 18 pseudogene	-0.471799	0.000365223	0.00860985
GeneID:56144	PCDHA4	protocadherin alpha 4	-0.47334	0.00645467	0.0672694
GeneID:56110	PCDHGA5	protocadherin gamma subfamily A, 5	-0.474696	0.00181434	0.028288
GeneID:8863	PER3	period circadian regulator 3	-0.477399	0.000842502	0.0163312
GeneID:56104	PCDHGB1	protocadherin gamma subfamily B, 1	-0.479549	0.0119341	0.0986246
GeneID:51166	AADAT	aminoadipate aminotransferase	-0.480947	0.000218936	0.00577101
GeneID:9708	PCDHGA8	protocadherin gamma subfamily A, 8	-0.481366	0.000880439	0.0167952
GeneID:3400	ID4	inhibitor of DNA binding 4, HLH protein	-0.481769	0.00026275	0.00662083
GeneID:27329	ANGPTL3	angiopoietin like 3	-0.484316	0.00805996	0.0775648
GeneID:254827	NAALADL2	N-acetylated alpha-linked acidic dipeptidase like 2	-0.484436	0.00711214	0.0717662
GeneID:9118	INA	internexin neuronal intermediate filament protein alpha	-0.484472	0.0121252	0.0994285
GeneID:92292	GLYATL1	glycine-N-acyltransferase like 1	-0.486982	0.000307489	0.00752826
GeneID:23245	ASTN2	astrotactin 2	-0.487566	0.00136043	0.0231573
GeneID:80726	IQCN	IQ motif containing N	-0.492932	0.000172924	0.00480583
GeneID:23236	PLCB1	phospholipase C beta 1	-0.4947	0.000208361	0.00557541
GeneID:84293	FAM213A	family with sequence similarity 213 member A	-0.495137	0.000151084	0.00432694
GeneID:8938	BAIAP3	BAI1 associated protein 3	-0.495212	0.00107431	0.0195309
GeneID:2065	ERBB3	erb-b2 receptor tyrosine kinase 3	-0.497928	0.0120744	0.0992894
GeneID:347051	SLC10A5	solute carrier family 10 member 5	-0.498247	0.000703	0.0142943
GeneID:64798	DEPTOR	DEP domain containing MTOR interacting protein	-0.503449	0.00246795	0.0354577
GeneID:414224	AGAP12P	ArfGAP with GTPase domain, ankyrin repeat and PH domain 12, pseudogene	-0.508699	0.00852948	0.0797213
GeneID:23491	CES3	carboxylesterase 3	-0.509174	0.00121251	0.0214614
GeneID:26751	SH3YL1	SH3 and SYLF domain containing 1	-0.509339	7.77307e-05	0.00250899
GeneID:253012	HEPACAM2	HEPACAM family member 2	-0.510098	0.00139397	0.0236147
GeneID:111	ADCY5	adenylate cyclase 5	-0.511859	0.00198916	0.0304422
GeneID:5616	PRKY	protein kinase, Y-linked, pseudogene	-0.512685	0.0102078	0.0893204
GeneID:348158	ACSM2B	acyl-CoA synthetase medium chain family member 2B	-0.513073	0.00270483	0.0377801
GeneID:4018	LPA	lipoprotein(a)	-0.513099	0.00511181	0.0579446
GeneID:395	ARHGAP6	Rho GTPase activating protein 6	-0.513593	1.27419e-05	0.000559246
GeneID:102724436	NA	NA	-0.519033	0.00731765	0.0730209
GeneID:122622	ADSSL1	adenylosuccinate synthase like 1	-0.522325	0.0053389	0.0595024
GeneID:22941	SHANK2	SH3 and multiple ankyrin repeat domains 2	-0.523736	0.00164107	0.0265051
GeneID:56606	SLC2A9	solute carrier family 2 member 9	-0.52671	0.00231732	0.0340642
GeneID:440585	FAM183A	family with sequence similarity 183 member A	-0.526798	0.00346784	0.0447072
GeneID:56103	PCDHGB2	protocadherin gamma subfamily B, 2	-0.52778	0.00145308	0.0242862
GeneID:56102	PCDHGB3	protocadherin gamma subfamily B, 3	-0.530611	0.000764479	0.0151869
GeneID:275	AMT	aminomethyltransferase	-0.532271	3.51126e-07	2.57024e-05
GeneID:401024	FSIP2	fibrous sheath interacting protein 2	-0.535976	0.00176103	0.027798
GeneID:651	BMP3	bone morphogenetic protein 3	-0.536912	0.00660952	0.0684209
GeneID:11136	SLC7A9	solute carrier family 7 member 9	-0.537153	0.000531802	0.011588
GeneID:64284	RAB17	RAB17, member RAS oncogene family	-0.53848	5.16165e-05	0.00182125
GeneID:8470	SORBS2	sorbin and SH3 domain containing 2	-0.538948	0.00208818	0.0316214
GeneID:123876	ACSM2A	acyl-CoA synthetase medium chain family member 2A	-0.544441	0.000997652	0.0184776
GeneID:5909	RAP1GAP	RAP1 GTPase activating protein	-0.546668	0.00965812	0.0866822
GeneID:56127	PCDHB9	protocadherin beta 9	-0.54937	0.00186462	0.0289257
GeneID:9848	MFAP3L	microfibril associated protein 3 like	-0.55166	8.06744e-05	0.00258469
GeneID:80144	FRAS1	Fraser extracellular matrix complex subunit 1	-0.558967	0.00242298	0.0349745
GeneID:23105	FSTL4	follistatin like 4	-0.562246	0.00188072	0.0290919
GeneID:100996634	C6orf183	chromosome 6 open reading frame 183	-0.573786	0.0100676	0.0889029
GeneID:221262	CCDC162P	coiled-coil domain containing 162, pseudogene	-0.577728	0.00260707	0.0368437
GeneID:56109	PCDHGA6	protocadherin gamma subfamily A, 6	-0.578869	0.000236593	0.00610394
GeneID:5152	PDE9A	phosphodiesterase 9A	-0.581485	0.000650096	0.0134337
GeneID:10579	TACC2	transforming acidic coiled-coil containing protein 2	-0.589323	1.05585e-05	0.000478992
GeneID:5460	POU5F1	POU class 5 homeobox 1	-0.590379	0.00559159	0.0613771
GeneID:159963	SLC5A12	solute carrier family 5 member 12	-0.592124	0.0015826	0.0258899
GeneID:142827	ACSM6	acyl-CoA synthetase medium chain family member 6	-0.593283	0.0068363	0.0697982
GeneID:57139	RGL3	ral guanine nucleotide dissociation stimulator like 3	-0.606738	0.00195095	0.0299636
GeneID:23263	MCF2L	MCF.2 cell line derived transforming sequence like	-0.618505	1.10702e-05	0.000495954
GeneID:146456	TMED6	transmembrane p24 trafficking protein 6	-0.630404	5.54275e-05	0.00192119
GeneID:6535	SLC6A8	solute carrier family 6 member 8	-0.632302	0.00730467	0.0729589
GeneID:22977	AKR7A3	aldo-keto reductase family 7 member A3	-0.63728	7.28045e-05	0.00238203
GeneID:1644	DDC	dopa decarboxylase	-0.637724	0.0064452	0.0672356
GeneID:60437	CDH26	cadherin 26	-0.65403	0.00554486	0.0610274
GeneID:400451	FAM174B	family with sequence similarity 174 member B	-0.669476	0.000491362	0.0108714
GeneID:92291	CAPN13	calpain 13	-0.678377	0.0101949	0.0892775
GeneID:90665	TBL1Y	transducin beta like 1 Y-linked	-0.698666	0.000657743	0.013527
GeneID:1780	DYNC1I1	dynein cytoplasmic 1 intermediate chain 1	-0.701249	1.231e-06	7.67935e-05
GeneID:83481	EPPK1	epiplakin 1	-0.704208	5.6076e-05	0.00193435
GeneID:57556	SEMA6A	semaphorin 6A	-0.713273	0.000239097	0.00615383
GeneID:6531	SLC6A3	solute carrier family 6 member 3	-0.714037	0.00243027	0.0350328
GeneID:776	CACNA1D	calcium voltage-gated channel subunit alpha1 D	-0.736791	0.00313269	0.0415049
GeneID:2939	GSTA2	glutathione S-transferase alpha 2	-0.739066	0.011186	0.0947253
GeneID:118663	BTBD16	BTB domain containing 16	-0.748405	0.00317269	0.041826
GeneID:5053	PAH	phenylalanine hydroxylase	-0.791208	0.00285202	0.0390282
GeneID:1573	CYP2J2	cytochrome P450 family 2 subfamily J member 2	-0.812417	0.00178963	0.0280852
GeneID:10974	ADIRF	adipogenesis regulatory factor	-0.838896	0.00282428	0.0388703
GeneID:200958	MUC20	mucin 20, cell surface associated	-0.862558	0.000159092	0.00450253
GeneID:126	ADH1C	alcohol dehydrogenase 1C (class I), gamma polypeptide	-0.877442	0.00599183	0.0639898
GeneID:119385	AGAP11	ArfGAP with GTPase domain, ankyrin repeat and PH domain 11	-0.882352	6.8769e-05	0.00228461
GeneID:1577	CYP3A5	cytochrome P450 family 3 subfamily A member 5	-0.889756	0.00352762	0.0452348
GeneID:10840	ALDH1L1	aldehyde dehydrogenase 1 family member L1	-0.961235	0.000101748	0.00309893
GeneID:22829	NLGN4Y	neuroligin 4, Y-linked	-1.01517	0.00111759	0.020111
GeneID:8287	USP9Y	ubiquitin specific peptidase 9, Y-linked	-1.0418	0.0116205	0.0969261
GeneID:7404	UTY	ubiquitously transcribed tetratricopeptide repeat containing, Y-linked	-1.05872	0.00458294	0.0537556
GeneID:2938	GSTA1	glutathione S-transferase alpha 1	-1.31745	0.000569653	0.0121552
