# Supplementary material for: Molecular determinants of response to PD-L1 blockade across tumor types
Source: Nat Commun. 2021 Jun 25;12:3969. doi: 10.1038/s41467-021-24112-w (PMC8233428; doi:10.1038/s41467-021-24112-w)
Supplement: Supplementary file 6 — Supplementary Data 4 [file 41467_2021_24112_MOESM6_ESM.xlsx]

## Sheet: TableS5_TMB_Correlates
Supplementary Data 4 - TMB correlates from a linar model comparing TMBhigh and TMBlow tumors
ENTREZ_ID	SYMBOL	GENE_NAME	logFC	P.Value	adj.P.Val
GeneID:7138	TNNT1	troponin T1, slow skeletal type	1.02863	0.000815567	0.0556001
GeneID:4105	MAGEA6	MAGE family member A6	0.970288	0.000815229	0.0556001
GeneID:158511	CSAG1	chondrosarcoma associated gene 1	0.900886	0.00198287	0.0820269
GeneID:4102	MAGEA3	MAGE family member A3	0.900695	0.00143926	0.0711183
GeneID:4111	MAGEA12	MAGE family member A12	0.803999	0.00137851	0.0705763
GeneID:4314	MMP3	matrix metallopeptidase 3	0.786343	0.00228596	0.0858924
GeneID:23532	PRAME	preferentially expressed antigen in melanoma	0.771844	0.000189739	0.0327778
GeneID:445582	POTEE	POTE ankyrin domain family member E	0.75996	0.000246109	0.0353694
GeneID:90737	PAGE5	PAGE family member 5	0.689468	0.000136841	0.0286888
GeneID:9582	APOBEC3B	apolipoprotein B mRNA editing enzyme catalytic subunit 3B	0.679138	0.000115197	0.0267752
GeneID:1869	E2F1	E2F transcription factor 1	0.605416	4.52298e-07	0.00976692
GeneID:8329	HIST1H2AI	histone cluster 1 H2A family member i	0.598981	0.000646824	0.0513512
GeneID:10381	TUBB3	tubulin beta 3 class III	0.586055	0.00185421	0.0801273
GeneID:11065	UBE2C	ubiquitin conjugating enzyme E2 C	0.582127	7.58074e-05	0.0267752
GeneID:4605	MYBL2	MYB proto-oncogene like 2	0.551097	0.000212035	0.0341692
GeneID:29968	PSAT1	phosphoserine aminotransferase 1	0.55071	0.00143335	0.0711183
GeneID:84733	CBX2	chromobox 2	0.513396	9.22392e-05	0.0267752
GeneID:6029	RN7SL1	RNA, 7SL, cytoplasmic 1	0.504264	0.000605049	0.0498048
GeneID:991	CDC20	cell division cycle 20	0.494615	0.000398921	0.0416149
GeneID:9212	AURKB	aurora kinase B	0.490718	3.56957e-05	0.022671
GeneID:389903	CSAG3	CSAG family member 3	0.488058	0.00123048	0.0670217
GeneID:5493	PPL	periplakin	0.483928	0.0016938	0.0760873
GeneID:1163	CKS1B	CDC28 protein kinase regulatory subunit 1B	0.477181	8.845e-05	0.0267752
GeneID:8357	HIST1H3H	histone cluster 1 H3 family member h	0.475324	0.00200188	0.0822232
GeneID:2305	FOXM1	forkhead box M1	0.469694	0.000271452	0.0368752
GeneID:1789	DNMT3B	DNA methyltransferase 3 beta	0.465077	0.000683602	0.0518634
GeneID:147700	KLC3	kinesin light chain 3	0.456698	0.000441782	0.0434616
GeneID:64866	CDCP1	CUB domain containing protein 1	0.449087	0.00287428	0.0965275
GeneID:3315	HSPB1	heat shock protein family B (small) member 1	0.441413	0.000391367	0.0412253
GeneID:146909	KIF18B	kinesin family member 18B	0.44141	4.76304e-05	0.0239193
GeneID:7280	TUBB2A	tubulin beta 2A class IIa	0.440395	0.00121638	0.066991
GeneID:10928	RALBP1	ralA binding protein 1	0.435414	0.000308529	0.0376406
GeneID:9319	TRIP13	thyroid hormone receptor interactor 13	0.434572	0.00227536	0.0857978
GeneID:284403	WDR62	WD repeat domain 62	0.425719	0.000518052	0.0459075
GeneID:22974	TPX2	TPX2, microtubule nucleation factor	0.421967	0.00137458	0.0705763
GeneID:81610	FAM83D	family with sequence similarity 83 member D	0.414722	0.00112442	0.0652706
GeneID:27338	UBE2S	ubiquitin conjugating enzyme E2 S	0.412552	4.25513e-05	0.0231806
GeneID:9401	RECQL4	RecQ like helicase 4	0.40786	0.000336879	0.0392271
GeneID:10383	TUBB4B	tubulin beta 4B class IVb	0.406216	6.54348e-05	0.0266273
GeneID:3838	KPNA2	karyopherin subunit alpha 2	0.403604	0.000169714	0.0316047
GeneID:101060789	NA	NA	0.403196	0.00147924	0.0712744
GeneID:7784	ZP3	zona pellucida glycoprotein 3	0.402299	0.00141564	0.0710916
GeneID:5881	RAC3	Rac family small GTPase 3	0.39707	0.00122575	0.0670098
GeneID:5050	PAFAH1B3	platelet activating factor acetylhydrolase 1b catalytic subunit 3	0.394655	5.60703e-05	0.0252246
GeneID:55143	CDCA8	cell division cycle associated 8	0.393784	0.000943447	0.0597172
GeneID:80270	HSD3B7	hydroxy-delta-5-steroid dehydrogenase, 3 beta- and steroid delta-isomerase 7	0.393695	6.65867e-05	0.0266273
GeneID:7083	TK1	thymidine kinase 1	0.389691	0.000480963	0.0451561
GeneID:3902	LAG3	lymphocyte activating 3	0.389231	0.00188596	0.0804851
GeneID:4171	MCM2	minichromosome maintenance complex component 2	0.384951	0.00131176	0.0690522
GeneID:85235	HIST1H2AH	histone cluster 1 H2A family member h	0.383677	0.00171333	0.0764414
GeneID:6536	SLC6A9	solute carrier family 6 member 9	0.381973	0.000615136	0.0499418
GeneID:54972	TMEM132A	transmembrane protein 132A	0.378843	0.00235623	0.086993
GeneID:85495	RPPH1	ribonuclease P RNA component H1	0.377532	0.00135086	0.069953
GeneID:29763	PACSIN3	protein kinase C and casein kinase substrate in neurons 3	0.376448	0.000134321	0.0286888
GeneID:55388	MCM10	minichromosome maintenance 10 replication initiation factor	0.373598	0.00162695	0.0747833
GeneID:124930	ANKRD13B	ankyrin repeat domain 13B	0.372126	0.000363663	0.0393859
GeneID:899	CCNF	cyclin F	0.368469	0.000169284	0.0316047
GeneID:25886	POC1A	POC1 centriolar protein A	0.366775	0.000114357	0.0267752
GeneID:5888	RAD51	RAD51 recombinase	0.363228	0.00085512	0.0569922
GeneID:3014	H2AFX	H2A histone family member X	0.357202	0.000469975	0.0445115
GeneID:11332	ACOT7	acyl-CoA thioesterase 7	0.355624	0.000918373	0.0592656
GeneID:113130	CDCA5	cell division cycle associated 5	0.354499	0.000161125	0.0315572
GeneID:1468	SLC25A10	solute carrier family 25 member 10	0.353913	0.00109039	0.0636796
GeneID:191	AHCY	adenosylhomocysteinase	0.353523	0.000196193	0.0330984
GeneID:84790	TUBA1C	tubulin alpha 1c	0.352769	0.000112827	0.0267752
GeneID:729438	CASTOR2	cytosolic arginine sensor for mTORC1 subunit 2	0.352684	0.000351347	0.0392271
GeneID:332	BIRC5	baculoviral IAP repeat containing 5	0.350861	0.00209762	0.0834573
GeneID:8751	ADAM15	ADAM metallopeptidase domain 15	0.347168	0.000225254	0.0346996
GeneID:8541	PPFIA3	PTPRF interacting protein alpha 3	0.344895	0.00285044	0.0960626
GeneID:51236	HGH1	HGH1 homolog	0.343694	1.40572e-05	0.0153553
GeneID:30851	TAX1BP3	Tax1 binding protein 3	0.343371	0.000219932	0.0346657
GeneID:64855	FAM129B	family with sequence similarity 129 member B	0.341954	0.000112133	0.0267752
GeneID:10293	TRAIP	TRAF interacting protein	0.338446	9.24511e-05	0.0267752
GeneID:60386	SLC25A19	solute carrier family 25 member 19	0.336341	5.10984e-05	0.0239874
GeneID:5447	POR	cytochrome p450 oxidoreductase	0.336229	7.38324e-05	0.0267752
GeneID:83461	CDCA3	cell division cycle associated 3	0.334896	0.00127774	0.0684656
GeneID:51123	ZNF706	zinc finger protein 706	0.333765	5.02196e-05	0.0239874
GeneID:284106	CISD3	CDGSH iron sulfur domain 3	0.33341	0.000293717	0.0368752
GeneID:85236	HIST1H2BK	histone cluster 1 H2B family member k	0.332643	0.000169246	0.0316047
GeneID:54478	PIMREG	PICALM interacting mitotic regulator	0.33135	0.000218603	0.0346657
GeneID:28964	GIT1	GIT ArfGAP 1	0.331344	6.69917e-06	0.0134868
GeneID:114787	GPRIN1	G protein regulated inducer of neurite outgrowth 1	0.331129	0.000112428	0.0267752
GeneID:9700	ESPL1	extra spindle pole bodies like 1, separase	0.33002	0.00176173	0.0774991
GeneID:29901	SAC3D1	SAC3 domain containing 1	0.325939	0.000112687	0.0267752
GeneID:7866	IFRD2	interferon related developmental regulator 2	0.323967	1.07091e-05	0.0153553
GeneID:90417	KNSTRN	kinetochore localized astrin/SPAG5 binding protein	0.323756	0.000615195	0.0499418
GeneID:10999	SLC27A4	solute carrier family 27 member 4	0.323491	0.000348474	0.0392271
GeneID:29128	UHRF1	ubiquitin like with PHD and ring finger domains 1	0.323017	0.000905061	0.0588671
GeneID:4191	MDH2	malate dehydrogenase 2	0.322498	4.81142e-06	0.0134868
GeneID:23413	NCS1	neuronal calcium sensor 1	0.322092	0.00289048	0.0967347
GeneID:440081	DDX12P	DEAD/H-box helicase 12, pseudogene	0.319319	0.00244571	0.0883156
GeneID:3654	IRAK1	interleukin 1 receptor associated kinase 1	0.311898	3.52715e-05	0.022671
GeneID:9088	PKMYT1	protein kinase, membrane associated tyrosine/threonine 1	0.308717	0.000224877	0.0346996
GeneID:994	CDC25B	cell division cycle 25B	0.308351	0.00270622	0.0933517
GeneID:51629	SLC25A39	solute carrier family 25 member 39	0.307594	1.75759e-05	0.0160135
GeneID:54976	C20orf27	chromosome 20 open reading frame 27	0.306091	6.87019e-06	0.0134868
GeneID:2237	FEN1	flap structure-specific endonuclease 1	0.305431	0.000782664	0.0548728
GeneID:100289092	ATP2A1-AS1	ATP2A1 antisense RNA 1	0.304586	0.000667102	0.0514908
GeneID:645	BLVRB	biliverdin reductase B	0.299775	0.0014508	0.0711183
GeneID:10535	RNASEH2A	ribonuclease H2 subunit A	0.29977	0.0012679	0.0681068
GeneID:8884	SLC5A6	solute carrier family 5 member 6	0.299232	0.00160836	0.07453
GeneID:4796	TONSL	tonsoku like, DNA repair protein	0.297338	0.00105417	0.0625376
GeneID:4521	NUDT1	nudix hydrolase 1	0.294564	0.000357219	0.0392271
GeneID:80020	FOXRED2	FAD dependent oxidoreductase domain containing 2	0.293951	0.00118778	0.066991
GeneID:126382	NR2C2AP	nuclear receptor 2C2 associated protein	0.292381	0.000197999	0.033144
GeneID:79080	CCDC86	coiled-coil domain containing 86	0.292026	0.000756715	0.0541076
GeneID:84885	ZDHHC12	zinc finger DHHC-type containing 12	0.290959	0.000271364	0.0368752
GeneID:2189	FANCG	Fanconi anemia complementation group G	0.289775	0.000286828	0.0368752
GeneID:5184	PEPD	peptidase D	0.289491	0.0017355	0.077112
GeneID:3145	HMBS	hydroxymethylbilane synthase	0.289393	0.000438652	0.0434507
GeneID:22948	CCT5	chaperonin containing TCP1 subunit 5	0.288759	0.00166632	0.0756961
GeneID:10430	TMEM147	transmembrane protein 147	0.287333	0.000389327	0.0412114
GeneID:192111	PGAM5	PGAM family member 5, mitochondrial serine/threonine protein phosphatase	0.28637	8.73232e-05	0.0267752
GeneID:100505659	LINC00967	long intergenic non-protein coding RNA 967	0.286241	0.00159455	0.0741918
GeneID:1020	CDK5	cyclin dependent kinase 5	0.28589	6.79603e-05	0.0266825
GeneID:79581	SLC52A2	solute carrier family 52 member 2	0.28335	0.000116554	0.0267752
GeneID:84296	GINS4	GINS complex subunit 4	0.283109	0.000747011	0.0541076
GeneID:254552	NUDT8	nudix hydrolase 8	0.282391	0.00196691	0.0818372
GeneID:8636	SSNA1	SS nuclear autoantigen 1	0.282161	1.50603e-05	0.0154863
GeneID:2584	GALK1	galactokinase 1	0.282145	0.0004448	0.0434616
GeneID:285958	SNHG15	small nucleolar RNA host gene 15	0.282046	0.0002073	0.0337168
GeneID:6183	MRPS12	mitochondrial ribosomal protein S12	0.281119	0.000242359	0.0353694
GeneID:610	HCN2	hyperpolarization activated cyclic nucleotide gated potassium and sodium channel 2	0.280787	0.0004514	0.0439078
GeneID:285367	RPUSD3	RNA pseudouridylate synthase domain containing 3	0.280496	0.000104511	0.0267752
GeneID:10226	PLIN3	perilipin 3	0.279927	0.000255175	0.0360147
GeneID:4831	NME2	NME/NM23 nucleoside diphosphate kinase 2	0.278699	0.00243681	0.0881414
GeneID:7532	YWHAG	tyrosine 3-monooxygenase/tryptophan 5-monooxygenase activation protein gamma	0.276266	3.89215e-05	0.0231806
GeneID:55210	ATAD3A	ATPase family, AAA domain containing 3A	0.276061	0.000464112	0.0443655
GeneID:4176	MCM7	minichromosome maintenance complex component 7	0.272773	0.0010644	0.0627996
GeneID:26270	FBXO6	F-box protein 6	0.272408	0.00140511	0.0707659
GeneID:55723	ASF1B	anti-silencing function 1B histone chaperone	0.271525	0.000924212	0.0592656
GeneID:26608	TBL2	transducin beta like 2	0.271482	3.67181e-06	0.0134868
GeneID:7534	YWHAZ	tyrosine 3-monooxygenase/tryptophan 5-monooxygenase activation protein zeta	0.271328	0.00136103	0.0703111
GeneID:116092	DNTTIP1	deoxynucleotidyltransferase terminal interacting protein 1	0.270349	0.000473348	0.0446353
GeneID:1104	RCC1	regulator of chromosome condensation 1	0.270015	0.00122231	0.066991
GeneID:55897	MESP1	mesoderm posterior bHLH transcription factor 1	0.269687	0.00132338	0.0691783
GeneID:140823	ROMO1	reactive oxygen species modulator 1	0.268383	0.00167349	0.0757103
GeneID:5708	PSMD2	proteasome 26S subunit, non-ATPase 2	0.267903	0.000564947	0.0484106
GeneID:124222	PAQR4	progestin and adipoQ receptor family member 4	0.266964	0.000970603	0.0600004
GeneID:8704	B4GALT2	beta-1,4-galactosyltransferase 2	0.266771	0.000535659	0.0470205
GeneID:23589	CARHSP1	calcium regulated heat stable protein 1	0.26571	0.00134875	0.069953
GeneID:10534	SSSCA1	Sjogren syndrome/scleroderma autoantigen 1	0.264332	0.000778278	0.0547431
GeneID:90203	SNX21	sorting nexin family member 21	0.26404	0.000485005	0.0453385
GeneID:51373	MRPS17	mitochondrial ribosomal protein S17	0.263529	0.000661005	0.0514908
GeneID:4037	LRP3	LDL receptor related protein 3	0.263173	0.00229513	0.0858943
GeneID:10189	ALYREF	Aly/REF export factor	0.262893	0.000517624	0.0459075
GeneID:79172	CENPO	centromere protein O	0.262727	0.00154103	0.0729757
GeneID:1072	CFL1	cofilin 1	0.260019	4.17424e-05	0.0231806
GeneID:1984	EIF5A	eukaryotic translation initiation factor 5A	0.258386	0.000340955	0.0392271
GeneID:55379	LRRC59	leucine rich repeat containing 59	0.25718	0.0001956	0.0330984
GeneID:3984	LIMK1	LIM domain kinase 1	0.256219	0.00268449	0.0932953
GeneID:11072	DUSP14	dual specificity phosphatase 14	0.256161	0.00286012	0.0962017
GeneID:3028	HSD17B10	hydroxysteroid 17-beta dehydrogenase 10	0.25614	0.000340826	0.0392271
GeneID:1019	CDK4	cyclin dependent kinase 4	0.256073	0.000185216	0.0327778
GeneID:112939	NACC1	nucleus accumbens associated 1	0.254574	8.92549e-05	0.0267752
GeneID:79019	CENPM	centromere protein M	0.254556	0.00195098	0.0816464
GeneID:283989	TSEN54	tRNA splicing endonuclease subunit 54	0.254423	0.000369832	0.0395355
GeneID:54512	EXOSC4	exosome component 4	0.253311	0.0021965	0.0849933
GeneID:1414	CRYBB1	crystallin beta B1	0.253302	0.000105545	0.0267752
GeneID:64979	MRPL36	mitochondrial ribosomal protein L36	0.253196	0.00122101	0.066991
GeneID:138428	PTRH1	peptidyl-tRNA hydrolase 1 homolog	0.252548	0.000150147	0.0307871
GeneID:100287482	SMKR1	small lysine rich protein 1	0.251956	0.000729879	0.0537919
GeneID:10634	GAS2L1	growth arrest specific 2 like 1	0.251546	0.00206836	0.0833288
GeneID:8566	PDXK	pyridoxal kinase	0.250652	0.00297908	0.0974742
GeneID:116225	ZMYND19	zinc finger MYND-type containing 19	0.250366	0.000248965	0.0353694
GeneID:7581	ZNF33A	zinc finger protein 33A	-0.250457	0.000382637	0.0407027
GeneID:7178	TPT1	tumor protein, translationally-controlled 1	-0.250486	0.00101226	0.0612288
GeneID:1153	CIRBP	cold inducible RNA binding protein	-0.250712	0.00128649	0.0685446
GeneID:55088	CCDC186	coiled-coil domain containing 186	-0.250796	0.000704638	0.0523042
GeneID:3841	KPNA5	karyopherin subunit alpha 5	-0.250947	0.00060665	0.0498048
GeneID:8556	CDC14A	cell division cycle 14A	-0.251181	0.00176216	0.0774991
GeneID:55119	PRPF38B	pre-mRNA processing factor 38B	-0.252879	0.000288612	0.0368752
GeneID:9338	TCEAL1	transcription elongation factor A like 1	-0.2535	0.00242682	0.0881414
GeneID:54790	TET2	tet methylcytosine dioxygenase 2	-0.254062	0.000654151	0.0514908
GeneID:25957	PNISR	PNN interacting serine and arginine rich protein	-0.254104	0.000330335	0.0392271
GeneID:83852	SETDB2	SET domain bifurcated 2	-0.254818	9.74184e-05	0.0267752
GeneID:4090	SMAD5	SMAD family member 5	-0.255614	9.4889e-05	0.0267752
GeneID:2332	FMR1	fragile X mental retardation 1	-0.257337	0.00143874	0.0711183
GeneID:9293	GPR52	G protein-coupled receptor 52	-0.259437	0.00288809	0.0967347
GeneID:10957	PNRC1	proline rich nuclear receptor coactivator 1	-0.259519	0.00251102	0.0888902
GeneID:92482	BBIP1	BBSome interacting protein 1	-0.259714	8.37234e-06	0.0146358
GeneID:6934	TCF7L2	transcription factor 7 like 2	-0.259974	0.00152808	0.0728419
GeneID:1456	CSNK1G3	casein kinase 1 gamma 3	-0.259994	2.76155e-05	0.0208481
GeneID:285512	FAM13A-AS1	FAM13A antisense RNA 1	-0.26002	0.000110644	0.0267752
GeneID:23033	DOPEY1	dopey family member 1	-0.26008	0.000202301	0.0334504
GeneID:118924	FRA10AC1	FRA10A associated CGG repeat 1	-0.26028	8.81102e-06	0.0146358
GeneID:158358	KIAA2026	KIAA2026	-0.262801	0.000169776	0.0316047
GeneID:23522	KAT6B	lysine acetyltransferase 6B	-0.263199	0.000132407	0.0286888
GeneID:56776	FMN2	formin 2	-0.265601	0.00131508	0.0690522
GeneID:728053	NA	NA	-0.266585	0.00292073	0.0969009
GeneID:79567	RIPOR1	RHO family interacting cell polarization regulator 1	-0.271199	0.000768484	0.0542309
GeneID:8916	HERC3	HECT and RLD domain containing E3 ubiquitin protein ligase 3	-0.271982	0.00015748	0.0314599
GeneID:100293516	ZNF587B	zinc finger protein 587B	-0.274567	0.000437556	0.0434507
GeneID:57337	SENP7	SUMO1/sentrin specific peptidase 7	-0.276197	4.50859e-05	0.0231806
GeneID:102725357	NA	NA	-0.280341	0.000275268	0.0368752
GeneID:55629	PNRC2	proline rich nuclear receptor coactivator 2	-0.284179	0.000812177	0.0556001
GeneID:50840	TAS2R14	taste 2 receptor member 14	-0.284623	0.00104287	0.0621584
GeneID:26249	KLHL3	kelch like family member 3	-0.285048	0.000687527	0.0519107
GeneID:259292	TAS2R46	taste 2 receptor member 46	-0.285106	0.00165953	0.0756961
GeneID:376940	ZC3H6	zinc finger CCCH-type containing 6	-0.286663	0.000230448	0.0348561
GeneID:259293	TAS2R30	taste 2 receptor member 30	-0.288091	0.000318803	0.0386755
GeneID:5295	PIK3R1	phosphoinositide-3-kinase regulatory subunit 1	-0.28985	0.00118461	0.066991
GeneID:11191	PTENP1	phosphatase and tensin homolog pseudogene 1	-0.290561	3.01143e-05	0.0208481
GeneID:80205	CHD9	chromodomain helicase DNA binding protein 9	-0.291743	5.97907e-06	0.0134868
GeneID:125893	ZNF816	zinc finger protein 816	-0.295013	0.00297563	0.0974742
GeneID:114327	EFHC1	EF-hand domain containing 1	-0.295562	0.000155973	0.0314599
GeneID:10404	CPQ	carboxypeptidase Q	-0.298253	0.00227666	0.0857978
GeneID:9465	AKAP7	A-kinase anchoring protein 7	-0.298822	0.000498782	0.0457377
GeneID:5411	PNN	pinin, desmosome associated protein	-0.301007	8.95785e-05	0.0267752
GeneID:730051	ZNF814	zinc finger protein 814	-0.302441	0.00302565	0.0986948
GeneID:4868	NPHS1	NPHS1, nephrin	-0.305259	0.0024202	0.0881414
GeneID:285349	ZNF660	zinc finger protein 660	-0.305863	0.000738466	0.0538099
GeneID:122773	KLHDC1	kelch domain containing 1	-0.30958	0.000663128	0.0514908
GeneID:50838	TAS2R13	taste 2 receptor member 13	-0.311793	0.000756257	0.0541076
GeneID:5728	PTEN	phosphatase and tensin homolog	-0.311883	1.20866e-05	0.0153553
GeneID:201158	TVP23C	trans-golgi network vesicle protein 23 homolog C	-0.312267	5.60083e-05	0.0252246
GeneID:100130733	LRRC70	leucine rich repeat containing 70	-0.315634	0.000357865	0.0392271
GeneID:692157	SNORA16B	small nucleolar RNA, H/ACA box 16B	-0.316674	0.00247635	0.0885336
GeneID:167691	LCA5	LCA5, lebercilin	-0.317966	0.00029302	0.0368752
GeneID:221037	JMJD1C	jumonji domain containing 1C	-0.31938	1.69254e-06	0.0112265
GeneID:100506866	TTN-AS1	TTN antisense RNA 1	-0.320887	0.00220125	0.0849933
GeneID:84976	DISP1	dispatched RND transporter family member 1	-0.32383	0.000849025	0.0567612
GeneID:153830	RNF145	ring finger protein 145	-0.326531	0.00016924	0.0316047
GeneID:79800	CARF	calcium responsive transcription factor	-0.326881	9.87317e-06	0.0152287
GeneID:79741	CCDC7	coiled-coil domain containing 7	-0.331959	0.000342575	0.0392271
GeneID:100131561	FKSG29	FKSG29	-0.3326	0.000570162	0.0485044
GeneID:203522	INTS6L	integrator complex subunit 6 like	-0.335161	0.000595302	0.049633
GeneID:64081	PBLD	phenazine biosynthesis like protein domain containing	-0.337457	0.00292578	0.0969009
GeneID:10896	OCLM	oculomedin	-0.338306	0.000684499	0.0518634
GeneID:51179	HAO2	hydroxyacid oxidase 2	-0.34006	0.00246323	0.0883239
GeneID:150709	ANKAR	ankyrin and armadillo repeat containing	-0.346158	2.07956e-06	0.0112265
GeneID:84159	ARID5B	AT-rich interaction domain 5B	-0.347163	3.08946e-05	0.0208481
GeneID:8795	TNFRSF10B	TNF receptor superfamily member 10b	-0.348591	0.000207666	0.0337168
GeneID:79659	DYNC2H1	dynein cytoplasmic 2 heavy chain 1	-0.35048	0.000397715	0.0416149
GeneID:259296	TAS2R50	taste 2 receptor member 50	-0.351148	0.000307473	0.0376406
GeneID:2329	FMO4	flavin containing monooxygenase 4	-0.353448	0.00027909	0.0368752
GeneID:84142	ABRAXAS1	abraxas 1, BRCA1 A complex subunit	-0.356204	1.29284e-06	0.0112265
GeneID:404266	HOXB-AS3	HOXB cluster antisense RNA 3	-0.357233	0.000410878	0.04225
GeneID:730092	RRN3P1	RRN3 homolog, RNA polymerase I transcription factor pseudogene 1	-0.358247	0.00180886	0.0784346
GeneID:8123	PWAR5	Prader Willi/Angelman region RNA 5	-0.358342	0.00218799	0.0848248
GeneID:7582	ZNF33B	zinc finger protein 33B	-0.359069	6.9875e-05	0.0267752
GeneID:55777	MBD5	methyl-CpG binding domain protein 5	-0.368187	1.77977e-05	0.0160135
GeneID:353088	ZNF429	zinc finger protein 429	-0.368565	0.00193436	0.0814404
GeneID:378938	MALAT1	metastasis associated lung adenocarcinoma transcript 1 (non-protein coding)	-0.379316	1.24512e-05	0.0153553
GeneID:3199	HOXA2	homeobox A2	-0.379564	0.00296469	0.0974421
GeneID:375190	FAM228B	family with sequence similarity 228 member B	-0.380475	3.85663e-05	0.0231806
GeneID:284702	NA	NA	-0.386022	0.000245145	0.0353694
GeneID:56171	DNAH7	dynein axonemal heavy chain 7	-0.391241	0.00303741	0.0989288
GeneID:10161	LPAR6	lysophosphatidic acid receptor 6	-0.394036	0.000491225	0.045722
GeneID:1847	DUSP5	dual specificity phosphatase 5	-0.399407	0.00230954	0.0861558
GeneID:288	ANK3	ankyrin 3	-0.406037	0.00166224	0.0756961
GeneID:7710	ZNF154	zinc finger protein 154	-0.419637	0.00134373	0.0699193
GeneID:79366	HMGN5	high mobility group nucleosome binding domain 5	-0.438863	0.00167591	0.0757103
GeneID:846	CASR	calcium sensing receptor	-0.454103	0.00190133	0.0808216
GeneID:54435	HCG4	HLA complex group 4 (non-protein coding)	-0.456703	0.00207257	0.0833427
GeneID:166824	RASSF6	Ras association domain family member 6	-0.461395	0.00185975	0.0801585
GeneID:911	CD1C	CD1c molecule	-0.481992	0.00214294	0.0842888
GeneID:18	ABAT	4-aminobutyrate aminotransferase	-0.488599	0.00094855	0.0597172
GeneID:101928149	LOC101928149	nascent polypeptide-associated complex alpha subunit pseudogene	-0.501871	0.000234468	0.0351604
GeneID:10718	NRG3	neuregulin 3	-0.506296	0.000219537	0.0346657
GeneID:693197	MIR612	microRNA 612	-0.512721	0.000177737	0.0325614
GeneID:26033	ATRNL1	attractin like 1	-0.534915	0.00123218	0.0670217
GeneID:83539	CHST9	carbohydrate sulfotransferase 9	-0.549533	0.000518729	0.0459075
GeneID:2205	FCER1A	Fc fragment of IgE receptor Ia	-0.55641	0.00282023	0.0957548
GeneID:405753	DUOXA2	dual oxidase maturation factor 2	-0.56352	0.00308826	0.09991
GeneID:374462	PTPRQ	protein tyrosine phosphatase, receptor type Q	-0.56406	0.00156761	0.0736614
GeneID:27233	SULT1C4	sulfotransferase family 1C member 4	-0.567501	0.000293057	0.0368752
GeneID:6557	SLC12A1	solute carrier family 12 member 1	-0.577524	0.00204626	0.0829084
GeneID:100033438	SNORD116-26	small nucleolar RNA, C/D box 116-26	-0.582225	0.00243029	0.0881414
GeneID:692227	SNORD104	small nucleolar RNA, C/D box 104	-0.651812	0.0012416	0.0672181
GeneID:57556	SEMA6A	semaphorin 6A	-0.665123	0.000238272	0.0352613
GeneID:6519	SLC3A1	solute carrier family 3 member 1	-0.692929	0.00169482	0.0760873
GeneID:50506	DUOX2	dual oxidase 2	-0.712939	0.00290044	0.0967347
GeneID:1080	CFTR	cystic fibrosis transmembrane conductance regulator	-0.757205	0.00140228	0.0707659
GeneID:486	FXYD2	FXYD domain containing ion transport regulator 2	-0.768893	0.00099226	0.0603573
GeneID:100126299	VTRNA2-1	vault RNA 2-1	-0.780739	0.000202927	0.0334504
GeneID:140469	MYO3B	myosin IIIB	-0.788853	6.02856e-05	0.0260361
GeneID:440482	ANKRD20A5P	ankyrin repeat domain 20 family member A5, pseudogene	-0.812432	2.93247e-05	0.0208481
GeneID:7103	TSPAN8	tetraspanin 8	-0.847858	0.00206287	0.0833288
GeneID:54576	UGT1A8	UDP glucuronosyltransferase family 1 member A8	-0.849213	0.00179353	0.0783996
GeneID:10840	ALDH1L1	aldehyde dehydrogenase 1 family member L1	-0.862027	0.00018198	0.0327472
GeneID:10103	TSPAN1	tetraspanin 1	-0.904385	0.00200762	0.082263
GeneID:4319	MMP10	matrix metallopeptidase 10	-1.101	9.73397e-05	0.0267752
GeneID:22802	CLCA4	chloride channel accessory 4	-1.13737	0.000126754	0.0279298
GeneID:54600	UGT1A9	UDP glucuronosyltransferase family 1 member A9	-1.18461	0.000185585	0.0327778
GeneID:11199	ANXA10	annexin A10	-1.19225	0.000831419	0.0562811
