# Supplementary material for: Molecular determinants of response to PD-L1 blockade across tumor types
Source: Nat Commun. 2021 Jun 25;12:3969. doi: 10.1038/s41467-021-24112-w (PMC8233428; doi:10.1038/s41467-021-24112-w)
Supplement: Supplementary file 7 — Supplementary Data 5 [file 41467_2021_24112_MOESM7_ESM.xlsx]

## Sheet: TableS5_ORR_Correlates
Supplementary Data 5 - ORR correlates from a linear model comparing responders (CR/PR) and non-responders (SD/PD)
ENTREZ_ID	SYMBOL	GENE_NAME	logFC	P.Value	adj.P.Val
GeneID:1029	CDKN2A	cyclin dependent kinase inhibitor 2A	0.889655	6.05e-05	0.0522571
GeneID:79888	LPCAT1	lysophosphatidylcholine acyltransferase 1	0.538102	0.000538151	0.0968476
GeneID:8089	YEATS4	YEATS domain containing 4	0.503893	0.000146972	0.0674056
GeneID:117177	RAB3IP	RAB3A interacting protein	0.503369	0.000148639	0.0674056
GeneID:83540	NUF2	NUF2, NDC80 kinetochore complex component	0.467477	0.000503444	0.0968476
GeneID:995	CDC25C	cell division cycle 25C	0.405746	7.43e-05	0.0534714
GeneID:151648	SGO1	shugoshin 1	0.395697	0.000174635	0.0674056
GeneID:81691	REXO5	RNA exonuclease 5	0.389449	3.08e-06	0.0132943
GeneID:5042	PABPC3	poly(A) binding protein cytoplasmic 3	0.3765	0.000474898	0.0968476
GeneID:100289092	ATP2A1-AS1	ATP2A1 antisense RNA 1	0.363987	5.65e-05	0.0512605
GeneID:3148	HMGB2	high mobility group box 2	0.359693	0.00041429	0.0968476
GeneID:5984	RFC4	replication factor C subunit 4	0.349344	0.000517385	0.0968476
GeneID:220134	SKA1	spindle and kinetochore associated complex subunit 1	0.344914	0.000121269	0.0671066
GeneID:6119	RPA3	replication protein A3	0.343468	5.7e-05	0.0512605
GeneID:79022	TMEM106C	transmembrane protein 106C	0.326648	0.000401975	0.0968476
GeneID:653820	FAM72B	family with sequence similarity 72 member B	0.32551	5.98e-06	0.0186735
GeneID:5557	PRIM1	DNA primase subunit 1	0.325339	8.59e-05	0.0554181
GeneID:10016	PDCD6	programmed cell death 6	0.316224	4.47e-05	0.0483121
GeneID:81037	CLPTM1L	CLPTM1 like	0.309924	0.000396855	0.0968476
GeneID:152100	CMC1	C-X9-C motif containing 1	0.30926	2.24e-05	0.0394324
GeneID:23204	ARL6IP1	ADP ribosylation factor like GTPase 6 interacting protein 1	0.308454	9.98e-05	0.0582438
GeneID:27258	LSM3	LSM3 homolog, U6 small nuclear RNA and mRNA degradation associated	0.30748	8.61e-05	0.0554181
GeneID:116028	RMI2	RecQ mediated genome instability 2	0.304121	9.32e-05	0.0559176
GeneID:5985	RFC5	replication factor C subunit 5	0.302123	0.00016367	0.0674056
GeneID:57149	LYRM1	LYR motif containing 1	0.301831	3.57e-05	0.0428646
GeneID:59343	SENP2	SUMO1/sentrin/SMT3 specific peptidase 2	0.292806	3.09e-05	0.0394324
GeneID:22983	MAST1	microtubule associated serine/threonine kinase 1	0.283766	0.000472303	0.0968476
GeneID:195828	ZNF367	zinc finger protein 367	0.282513	0.000144682	0.0674056
GeneID:10884	MRPS30	mitochondrial ribosomal protein S30	0.282228	5.38e-05	0.0512605
GeneID:92255	LMBRD2	LMBR1 domain containing 2	0.271913	0.000386517	0.0968476
GeneID:55571	CNOT11	CCR4-NOT transcription complex subunit 11	0.264122	0.00015792	0.0674056
GeneID:84298	LLPH	LLP homolog, long-term synaptic facilitation	0.256724	0.000345987	0.0968409
GeneID:92922	CCDC102A	coiled-coil domain containing 102A	-0.254627	0.000353456	0.0968409
GeneID:541468	LURAP1	leucine rich adaptor protein 1	-0.262678	0.000150889	0.0674056
GeneID:3707	ITPKB	inositol-trisphosphate 3-kinase B	-0.273755	0.000439414	0.0968476
GeneID:79890	RIN3	Ras and Rab interactor 3	-0.285609	0.000304839	0.0877692
GeneID:284367	SIGLEC17P	sialic acid binding Ig like lectin 17, pseudogene	-0.287866	0.00036124	0.0968409
GeneID:57205	ATP10D	ATPase phospholipid transporting 10D (putative)	-0.288272	0.000527089	0.0968476
GeneID:5791	PTPRE	protein tyrosine phosphatase, receptor type E	-0.301263	0.000397581	0.0968476
GeneID:130749	CPO	carboxypeptidase O	-0.309113	0.000183145	0.0693828
GeneID:57688	ZSWIM6	zinc finger SWIM-type containing 6	-0.313593	1.83e-06	0.00989412
GeneID:7011	TEP1	telomerase associated protein 1	-0.3166	1.66e-05	0.03575
GeneID:7007	TECTA	tectorin alpha	-0.317395	7.1e-05	0.0528824
GeneID:83595	SOX7	SRY-box 7	-0.326828	0.000388098	0.0968476
GeneID:113451	AZIN2	antizyme inhibitor 2	-0.331965	0.000518119	0.0968476
GeneID:344558	SH3RF3	SH3 domain containing ring finger 3	-0.341729	0.000409106	0.0968476
GeneID:64840	PORCN	porcupine O-acyltransferase	-0.345228	0.000453554	0.0968476
GeneID:1265	CNN2	calponin 2	-0.35004	0.000123326	0.0671066
GeneID:55022	PID1	phosphotyrosine interaction domain containing 1	-0.351525	0.000124306	0.0671066
GeneID:5339	PLEC	plectin	-0.354973	0.000223253	0.0743374
GeneID:80820	EEPD1	endonuclease/exonuclease/phosphatase family domain containing 1	-0.356765	0.000138628	0.0674056
GeneID:79192	IRX1	iroquois homeobox 1	-0.361343	0.000493544	0.0968476
GeneID:7040	TGFB1	transforming growth factor beta 1	-0.3618	0.000236875	0.0743374
GeneID:166336	PRICKLE2	prickle planar cell polarity protein 2	-0.375147	0.000323589	0.0919419
GeneID:149478	BTBD19	BTB domain containing 19	-0.376449	0.000196953	0.0710027
GeneID:3480	IGF1R	insulin like growth factor 1 receptor	-0.380367	0.000530371	0.0968476
GeneID:56895	AGPAT4	1-acylglycerol-3-phosphate O-acyltransferase 4	-0.380456	1.63e-06	0.00989412
GeneID:114880	OSBPL6	oxysterol binding protein like 6	-0.389437	0.00042174	0.0968476
GeneID:57449	PLEKHG5	pleckstrin homology and RhoGEF domain containing G5	-0.393288	0.000511473	0.0968476
GeneID:79899	PRR5L	proline rich 5 like	-0.393358	1.2e-05	0.0323857
GeneID:54498	SMOX	spermine oxidase	-0.395388	0.000162121	0.0674056
GeneID:57161	PELI2	pellino E3 ubiquitin protein ligase family member 2	-0.39546	8.01e-05	0.0554181
GeneID:79992	AGPAT4-IT1	AGPAT4 intronic transcript 1	-0.398419	1.75e-07	0.00377062
GeneID:1902	LPAR1	lysophosphatidic acid receptor 1	-0.402395	0.000197284	0.0710027
GeneID:22861	NLRP1	NLR family pyrin domain containing 1	-0.403988	0.000508055	0.0968476
GeneID:57616	TSHZ3	teashirt zinc finger homeobox 3	-0.404649	0.000358264	0.0968409
GeneID:54436	SH3TC1	SH3 domain and tetratricopeptide repeats 1	-0.405433	8.73e-05	0.0554181
GeneID:5098	PCDHGC3	protocadherin gamma subfamily C, 3	-0.40753	2.48e-05	0.0394324
GeneID:64359	NXN	nucleoredoxin	-0.412398	0.00053698	0.0968476
GeneID:83871	RAB34	RAB34, member RAS oncogene family	-0.421677	0.000487763	0.0968476
GeneID:83439	TCF7L1	transcription factor 7 like 1	-0.471978	0.000374562	0.0968476
GeneID:57685	CACHD1	cache domain containing 1	-0.484757	0.000451758	0.0968476
GeneID:1263	PLK3	polo like kinase 3	-0.48495	1.8e-06	0.00989412
GeneID:28951	TRIB2	tribbles pseudokinase 2	-0.48837	0.000202247	0.0710056
GeneID:9260	PDLIM7	PDZ and LIM domain 7	-0.497675	3.06e-05	0.0394324
GeneID:2550	GABBR1	gamma-aminobutyric acid type B receptor subunit 1	-0.501908	4.03e-05	0.0458327
GeneID:81794	ADAMTS10	ADAM metallopeptidase with thrombospondin type 1 motif 10	-0.502678	0.000142449	0.0674056
GeneID:10090	UST	uronyl 2-sulfotransferase	-0.504	4.84e-05	0.0497751
GeneID:57419	SLC24A3	solute carrier family 24 member 3	-0.519936	0.000256805	0.075965
GeneID:128553	TSHZ2	teashirt zinc finger homeobox 2	-0.544686	2.54e-05	0.0394324
GeneID:3949	LDLR	low density lipoprotein receptor	-0.55295	0.000245074	0.0743374
GeneID:3752	KCND3	potassium voltage-gated channel subfamily D member 3	-0.5665	0.000502675	0.0968476
GeneID:256691	MAMDC2	MAM domain containing 2	-0.585977	0.000502573	0.0968476
GeneID:8425	LTBP4	latent transforming growth factor beta binding protein 4	-0.587666	1.49e-05	0.03575
GeneID:7056	THBD	thrombomodulin	-0.613098	6.71e-05	0.0528824
GeneID:1287	COL4A5	collagen type IV alpha 5 chain	-0.700027	0.000391646	0.0968476
GeneID:9244	CRLF1	cytokine receptor like factor 1	-0.701593	9.24e-05	0.0559176
GeneID:79781	IQCA1	IQ motif containing with AAA domain 1	-0.7076	0.000157051	0.0674056
GeneID:3976	LIF	LIF, interleukin 6 family cytokine	-0.716638	6.93e-05	0.0528824
GeneID:2051	EPHB6	EPH receptor B6	-0.732396	0.00022489	0.0743374
GeneID:6581	SLC22A3	solute carrier family 22 member 3	-0.765007	0.000174804	0.0674056
