# Supplementary material for: Molecular determinants of response to PD-L1 blockade across tumor types
Source: Nat Commun. 2021 Jun 25;12:3969. doi: 10.1038/s41467-021-24112-w (PMC8233428; doi:10.1038/s41467-021-24112-w)
Supplement: Supplementary file 8 — Supplementary Data 6 [file 41467_2021_24112_MOESM8_ESM.xlsx]

## Sheet: TableS7_TMB_WGCNA_zscores_Pears
Supplementary Data 6 - Correlation of TMB with WGCNA modules
	Two-sided Pearson R coef.	Annotation
bisque4	0.196341	Ox. Phos. / Amino acid biosynthesis
blue	0.151694	Cell cycle / Proliferation
violet	0.143413	Cell cycle / DNA replication
ivory	0.142182	Cell cycle / DNA damage repair
lightgreen	0.135017	Metabolism / Glycan biosynthesis
darkorange2	0.12179	Mitochondrial function / ATP biosynthesis
paleturquoise	0.12022
purple	0.11556	tRNA processing
pink	0.107152	Translation / Protein ubiquitination
darkseagreen4	0.106835	Transcription regulation
darkgrey	0.07459	Translation / Ribosomal proteins
orangered4	0.0728421	Apoptosis / Hypoxia
honeydew1	0.0645786	Cholesterol biosynthesis
magenta	0.0595396	ECM / PI3K-Akt / WNT / TGFb
grey60	0.0584495	Mitochondrial function
white	0.0582264	Mitochondrial function / ATP biosynthesis
skyblue3	0.057152	RNA degradation
mediumpurple3	0.0542204
black	0.0525209	Cholesterol biosynthesis
salmon4	0.0494849	Muscle contraction
lightsteelblue1	0.0349741	Translation / FGFR signaling
lightpink4	0.0321617	Type I IFN signaling
sienna3	0.0313506	Translation / ribosomal proteins
plum1	0.03055	ATP biosynthesis
darkmagenta	0.0290829	Glycosylation
plum2	0.0256903	Glycosylation / Retinoic acid
royalblue	0.0254296	Phospholipid metabolism
green	0.018241	Myeloid inflammation / MHC class II
midnightblue	0.0179735	Keratinization / Collagen formation
lavenderblush3	0.0128684	Myeloid inflammation
thistle1	0.00412998	IFNg signaling / MHC class I
darkslateblue	-0.0025148	Cell cycle
darkred	-0.00571327	Glycolysis
darkgreen	-0.0222267	Surfactant metabolism
turquoise	-0.0233429	ECM / collagen / myogenesis
brown4	-0.031571	Zinc finger proteins I
tan	-0.0317931
salmon	-0.0339745	ECM / TGFb / Platelets / FGF
lightyellow	-0.0353575	WNT signaling / Cell-cell comm.
coral1	-0.0362132	Zinc finger proteins II
skyblue	-0.041337	Coagulation / Complement cascade
darkolivegreen	-0.0479988	K+ transport / Synapse
brown	-0.0494027	Fatty acid metabolism
steelblue	-0.052779	Cilium assembly / Hedgehog signaling
cyan	-0.0557504	Cell-cell adhesion / Protocadherins
greenyellow	-0.0559631	Angiogenesis / Rho GTPase
floralwhite	-0.0611399	Zinc finger proteins III
navajowhite2	-0.0625686	Zinc finger proteins IV
yellow	-0.063174	Metabolism
darkturquoise	-0.0686575	Biological oxidations
darkorange	-0.0749155	Ion channel transport
palevioletred3	-0.0770478
lightcyan1	-0.0880132	TNF / IL-6 / TLR signaling
antiquewhite4	-0.104155	Erythrocytes / Gas exchange
red	-0.108415	Cytotoxic T cells / NK cells
thistle2	-0.109752	B/Plasma cells
yellowgreen	-0.115261	GPCR signaling
saddlebrown	-0.122787	FGFR2 / PI3K/AKT signaling
lightcyan	-0.123818
orange	-0.12517	Zinc finger proteins V
maroon	-0.148844	B cells
